# Supplementary material for: Enteroendocrine cells couple nutrient sensing to nutrient absorption by regulating ion transport
Source: Nat Commun. 2020 Sep 22;11:4791. doi: 10.1038/s41467-020-18536-z (PMC7508945; doi:10.1038/s41467-020-18536-z)
Supplement: Supplementary file 3 — Source Data [file 41467_2020_18536_MOESM3_ESM.xlsx]

## Sheet: Fig 1a
	wild type
vehicle	1.99154	1.41054	1.46103	1.58509	0.861732	1.98124	1.68806	1.37471	1.60356	1.17989	1.28527	0.982095	1.1414	0.96291	1.1574	1.21604	1.07123	1.45275	1.1736	1.52832	1.11238	1.31809	1.14721	1.24745	1.14661	1.62501	1.17949	1.16886	1.16197	1.10476	1.41435	1.33371	1.53363	1.99811	1.17754	1.41424	1.42328	1.36945	1.04028	1.15536	1.16353	1.09264	1.6692	1.13997	1.11222	1.1776	1.06088	1.11553	1.23903
VIP	2.4657	2.25583	2.44853	1.77001	2.77796	2.40247	2.86668	2.23602	2.04961	1.95912	2.04613	1.88341	1.66231	2.17407	2.67859	1.88346	1.68489	1.58502	1.71548	1.77535	1.82348	1.68788	1.69476	1.63808	1.99287	1.67054	1.56802	1.82186	1.99996	1.64438	2.02726	1.50036	1.52981	2.11221	2.03914	1.80751	1.57621	1.55808	1.81291	1.76089	1.92898	1.60311	1.9219	1.8614	1.57058	1.82292	1.84964	1.96299	1.67501
PYY VIP	1.49096	1.18909	2.18796	1.2716	1.26605	1.41075	1.54083	1.06506	1.95661	1.71734	1.52262	1.36817	1.58914	1.43965	1.29914	1.18005	1.30737	1.46108	1.30516	1.28804	1.27074	1.53007	1.35181	1.83503	1.42843	1.60956	1.17416	1.3822	1.48228	1.50905	1.79109	1.13719	1.19018	1.00983	1.00922	1.0612	1.57584	1.66886	2.06855	1.19808
BIBO VIP	2.12261	1.82832	1.82838	1.72189	1.85983	2.47978	2.28867	1.98312	1.99901	2.12162	1.95941	1.92939	3.2854
BIBO PYY VIP	1.84492	2.04364	1.85871	1.88073	1.98522	1.83944	2.00247	1.76799	2.16629	1.97224	2.11792	2.08149	2.30999	2.09874	2.23091	3.073	2.29047	1.88049	2.06986	1.95515	2.13886	2.17609
PYY only	1.25639	1.47429	1.69046	1.17086	1.20826	1.04245	1.09723	1.1594	1.69385	1.18589	1.17947	1.25882	1.24745	1.20684	1.18993	1.26211	1.45674	2.174	1.31432	1.4176	1.10692	1.29572	1.1282	1.64415	1.20015	1.1444	1.27243	1.31647	0.949706	1.50399
BIBO only	1.31367	1.1782	1.50882	1.12059	1.38589	1.45262	1.3559	1.1712	1.41142	1.1548	1.2567	1.49453
CFTR172 VIP	1.62659	0.934543	1.30102	1.9692	0.802619	2.83327	1.19616	2.89761	1.98461	1.70204	2.15455	1.92421	1.03178	2.47123	1.70164	0.855716	1.81937	2.25479	1.57905	1.99302	1.1401	2.10237	1.18884	1.91031	1.25805	1.13123	1.37858	1.61953	1.47759	1.28838	1.25756	1.80195	1.14084	1.22203	1.19202	1.3626	1.24904	1.34933	1.28994	1.43702
[truncated: 91 more columns]

## Sheet: Fig 1b
time	Wild Type																EEC-Deficient
40	6.74063	6.45562	6.76929	6.82143	6.87303	7.03758	6.61447	6.60466	7.01134	7.02692	6.95849	7.15224	7.00728	7.05425	6.15394	6.49049	6.79413	7.25213	6.76314	7.1552	6.9016	6.45355	7.00081	7.0402	6.99689	6.00057	6.67129	6.70533	7.11773	7.30145	6.5755	6.573	6.47449	6.75398	6.56545	6.61339	6.73085	6.68499	6.78704
42	6.68824	6.52783	6.7647	6.85011	6.7528	6.93476	6.5871	6.56973	6.98985	6.95961	6.92888	7.13222	6.99629	7.02888	6.15691	6.45519	6.7357	7.22732	6.74784	7.10516	6.86166	6.4411	6.98514	7.14089	7.00936	6.55142	6.9723	6.72454	7.17455	7.30145	6.53353	6.54994	6.43008	6.71398	6.51574	6.62739	6.71751	6.67557	6.80295
44	6.81643	6.56192	6.7225	6.86815	6.72273	6.93063	6.57108	6.55024	6.94492	7.13241	6.91459	7.14764	6.93103	6.90421	6.1185	6.38449	6.71615	7.22506	6.72611	7.05868	6.8322	6.44765	6.97896	7.05459	7.01086	6.56092	7.16076	6.72454	7.09824	7.27234	6.57126	6.52361	6.38168	6.75218	6.47429	6.60431	6.65144	6.66348	6.81829
46	6.67319	6.54268	6.76923	6.8438	6.73498	6.94528	6.59096	6.50646	6.88673	7.02572	6.8985	7.18307	6.92355	6.90737	6.12276	6.45694	6.72584	7.24389	6.72768	7.0388	6.82443	6.44187	6.9736	7.05453	7.01329	6.62115	7.16076	6.73504	7.10777	7.2314	6.58796	6.51534	6.36989	6.71597	6.4748	6.58034	6.63822	6.60855	6.82476
48	6.76475	6.57544	6.75136	6.837	6.66191	6.90655	6.57268	6.53057	6.87005	7.00777	6.87784	7.22518	6.87881	6.84402	6.08389	6.41048	6.68838	7.26637	6.70875	7.00134	6.75808	6.41992	6.96977	7.06104	7.02035	6.57014	7.31469	6.73504	7.22097	7.83029	6.51419	6.50091	6.35184	6.68412	6.41441	6.59583	6.59953	6.57804	6.83741
50	6.70127	6.53408	6.77211	6.80525	6.65918	6.93324	6.59508	6.55484	6.84278	6.91411	6.86404	7.29537	6.8637	6.83709	6.11154	6.41247	6.6612	7.27917	6.69554	6.96086	6.72206	6.39839	6.96661	7.08793	7.02897	6.58747	6.73687	7.32387	7.10072	7.15859	6.56646	6.46935	6.32868	6.69206	6.37849	6.5959	6.5984	6.60946	6.84241
52	6.9952	7.17201	6.64357	7.15963	6.22555	7.57356	7.82562	6.87719	7.01159	7.38463	7.59541	7.33094	7.81859	7.47308	7.02917	6.62348	7.33218	7.20336	7.12996	7.2818	6.9011	7.17885	6.95772	6.35089	7.41571	6.52563	6.73687	6.73408	6.96391	7.06102	7.14673	7.80737	6.90299	6.66953	6.50878	6.74506	7.22791	6.70519	6.89097
54	7.2843	7.06711	7.19734	7.68356	7.02523	7.24488	7.01088	9.82575	8.02184	7.23852	8.50396	7.93269	7.18492	7.20736	6.72373	7.18591	7.6083	7.68051	7.61891	7.1145	6.9242	7.25029	6.22978	7.19904	7.44851	6.54551	6.74203	6.74905	6.98081	7.02759	7.02609	6.972	7.18744	7.21615	7.19491	7.22513	7.3315	6.94129	7.90337
56	7.1425	6.92355	7.34855	7.49437	7.43811	7.32955	7.01029	8.86124	7.88764	7.47809	8.09329	8.52794	7.19723	7.20996	6.72613	7.15515	7.78919	7.54661	7.48855	7.16684	6.9079	7.16827	6.63821	7.50881	7.532	6.57953	6.73145	6.82867	7.05216	7.05985	7.03817	6.86614	7.16911	8.03932	8.10012	8.0923	7.3305	7.03068	7.59979
58	7.13556	6.90455	7.31018	7.48281	7.27463	7.50192	7.03456	7.60255	8.78058	7.70895	7.96416	8.56528	7.24831	7.31707	6.69446	7.60755	8.27415	7.68286	7.63016	7.32385	6.91935	7.23708	6.55678	7.57608	7.63985	6.63444	6.7005	6.94827	7.16393	7.07276	7.17754	6.90965	7.08112	8.20843	7.75682	8.18183	7.52495	7.09389	7.31254
60	7.18992	6.97717	7.17688	7.67492	7.02276	8.03713	7.13917	7.39219	8.09677	8.62501	7.94741	8.1357	7.3747	7.53791	6.65398	7.85581	7.47667	8.34951	8.14883	7.41934	7.00988	7.40034	6.99856	8.01447	7.763	6.6997	6.68235	6.99986	7.18289	7.07843	7.23517	7.03631	7.14994	8.79598	8.66857	8.11515	7.93534	7.15462	7.18173
62	7.31517	7.10075	7.10104	7.87577	6.98941	8.49657	7.24552	7.46049	7.79786	7.74999	8.31734	7.83747	7.4261	7.61752	6.61545	8.1615	7.29035	7.94526	8.33989	7.53384	7.06612	7.66015	6.98842	7.28879	7.8425	6.76608	6.67691	7.03465	7.22264	7.08397	7.37892	7.13164	7.28555	8.81306	7.78852	8.21499	8.46947	7.18598	7.09927
64	7.38717	7.18456	7.01002	8.92081	6.96625	9.05931	7.4191	7.39935	7.72811	8.38539	8.43012	7.78585	7.44635	7.79289	6.58621	7.73316	7.16894	7.63607	7.85496	7.67428	7.15895	7.85399	6.98384	7.0227	7.80207	6.822	6.67871	7.05686	7.26224	7.07993	7.59069	7.25074	7.37538	8.5562	7.90419	7.64139	7.85338	7.17736	7.07599
66	7.6184	7.22602	6.96282	9.39411	6.90081	8.03603	7.75681	7.34061	7.53415	7.8759	8.2062	7.6773	7.47873	7.71863	6.64002	8.26991	7.04809	7.44714	7.6528	7.7661	7.24488	8.3446	6.9833	6.90826	7.9976	6.93906	6.67973	7.15384	7.33219	7.11932	7.92487	7.37144	7.51105	7.6314	7.69332	7.57445	7.53367	7.2229	7.10137
68	7.89592	7.36674	6.96231	8.45242	6.92736	8.06748	7.77753	7.38568	7.61423	8.16099	8.4242	7.641	7.73703	8.47479	6.63096	8.29199	7.01828	7.37871	7.58258	7.96319	7.34954	7.714	6.98247	6.75048	7.83634	6.97099	6.67826	7.21891	7.4202	7.14498	8.4854	7.41235	7.82015	7.3985	7.31944	7.50569	7.46496	7.21931	7.09557
70	8.8552	7.45504	6.99409	7.7915	6.88474	7.91272	9.96108	7.3501	7.5446	7.93086	7.97827	7.99202	7.75009	7.96791	6.62399	7.76241	6.96097	7.32975	7.51049	8.19687	7.44311	7.39935	6.9815	6.72328	7.5706	6.99992	6.68361	7.2992	7.40377	7.20655	7.96163	7.47794	8.25041	7.46437	7.3948	7.44526	7.34034	7.25343	7.08761

## Sheet: Fig 1b cont
wild type	EEC-deficient
0.025472	0.003665
0.114359	0.004246
0.031349	0.002797
0.015186	0.001732
0.015119	0.008805
0.05605	0.0028
0.019341	0.00737
0.003149	0.015432
0.031014	0.002189
0.031371	0.069513
0.02936	0.014742
0.02582	0.015293
0.112958	0.015016
0.018618	0.00726
0.017998	0.014857
0.014861	0.005473
	0.034794
	0.001042

## Sheet: Fig 1d
time (minutes)	wt CFTR172	KO CFTR172	WT	WT+BIBO	KO	KO+PYY
0	0	0	0.025934	0	0	-0.031126
0.016667	0	0.242277	0.641208	0	0	-0.15418
0.033333	0	0.242277	0.025934	0	0	0.0919292
0.05	0	0.119222	0.395098	0	0	-0.15418
0.066667	0	0.611441	0.148989	0	0	-0.277235
0.083333	0	0.611441	0.272044	0	0	-0.40029
0.1	0	0.488386	1.25648	0	0	-0.031126
0.116667	0	0.611441	1.37954	0	0	-0.40029
0.133333	0	0.611441	0.518153	0	0	-0.031126
0.15	0	0.611441	0.272044	0	0	-0.277235
0.166667	0	0.611441	0.764263	0	0	-0.277235
0.183333	0	0.365332	1.25648	0	0	-0.277235
0.2	0	0.365332	1.37954	0	0	-0.277235
0.216667	0	0.365332	1.13343	0	0	-0.646399
0.233333	0	0.857551	1.25648	0	0	-0.523345
0.25	0	1.22671	1.62565	0	0	-0.523345
0.266667	0	1.34977	1.01037	0	0	-0.892509
0.283333	0	1.47282	1.01037	0	0	-0.523345
0.3	0	1.10366	0.764263	0	0	-0.769454
0.316667	0	0.857551	1.13343	0	0	-0.523345
0.333333	0	0.488386	1.01037	0	0	-0.769454
0.35	0	0.857551	1.62565	0	0	-0.646399
0.366667	0	0.734496	1.13343	0	0	-0.646399
0.383333	0	0.242277	1.01037	0	0	-0.40029
0.4	0	0.119222	1.87176	0	0	-0.769454
0.416667	0	0.488386	1.99481	0	0	-0.40029
0.433333	0	0.365332	1.62565	0.359654	0	-0.646399
0.45	0	0.119222	1.62565	0.236599	0	-0.769454
0.466667	0	0.119222	1.37954	0	0	-0.646399
0.483333	0	0.488386	1.62565	0	0	-0.646399
0.5	0	0.611441	1.7487	0.359654	0.0021031	-0.769454
0.516667	0	0.488386	1.50259	0	0.0021031	-0.646399
0.533333	0	0.734496	2.36397	0	0.125158	-0.646399
0.55	0	0.488386	2.11787	0	0.0021031	-0.769454
0.566667	0	0.611441	1.7487	0	0.0021031	-0.646399
0.583333	0	0.365332	1.99481	0	0.0021031	-0.523345
0.6	0	0.365332	2.24092	0	0.125158	-0.769454
0.616667	0	0	1.7487	0	0.248213	-0.277235
0.633333	0	0	1.62565	0	0.125158	-0.523345
0.65	0	0	1.87176	0	0.248213	-0.15418
0.666667	0	0	1.87176	0.113544	0.371267	-0.523345
0.683333	0	0	2.11787	0	0.248213	-0.40029
0.7	0	0	2.24092	0	0.248213	-0.15418
0.716667	0	0	1.62565	0.359654	0.371267	-0.031126
0.733333	0	0	2.73314	0	0.125158	0.338039
0.75	0	0	2.36397	0	0.371267	-0.031126
0.766667	0	0	1.99481	0.236599	0.371267	-0.031126
0.783333	0	0	1.87176	0.113544	0.371267	0.0919292
0.8	0	0	1.7487	0	0.740432	0.214984
0.816667	0	0	2.24092	0	0.740432	0.461093
0.833333	0	0	2.36397	0	0.863486	0.584148
0.85	0	0	2.61008	0	1.60181	1.69164
0.866667	0	0	2.11787	0.113544	1.72487	1.19942
0.883333	0	0	2.36397	0.605763	2.09403	1.69164
0.9	0	0	2.61008	0.359654	2.83236	1.8147
0.916667	0	0	1.87176	0.359654	3.07847	1.93775
0.933333	0	0	2.11787	0.728818	3.44764	2.55302
0.95	0	0	2.11787	0.482708	3.93986	3.04524
0.966667	0	0	2.11787	0.236599	4.55513	3.66052
0.983333	0	0	2.36397	0.728818	5.29346	4.15274
1	0	0	2.24092	1.22104	5.78568	4.76801
1.01667	0	0	3.1023	0.728818	6.524	5.26023
1.03333	0	0	3.22536	1.22104	7.50844	6.36772
1.05	0	0	3.47147	1.46715	8.12372	7.10605
1.06667	0	0	2.36397	1.09798	9.10815	8.09049
1.08333	0	0	2.97925	1.22104	9.60037	8.82882
1.1	0	0.119222	3.1023	1.71326	10.5848	10.3055
1.11667	0	0.365332	3.47147	1.71326	11.8154	10.9207
1.13333	0	0.734496	3.22536	1.5902	12.4306	12.3974
1.15	0	0.857551	3.47147	1.95937	13.5381	13.751
1.16667	0	0	3.59452	2.45158	14.8917	14.8585
1.18333	0	0	3.84063	1.95937	15.7531	16.4582
1.2	0	0	4.08674	2.32853	17.2298	17.4426
1.21667	0	0	4.33285	2.82075	18.5834	19.1654
1.23333	0	0	4.94812	2.82075	19.8139	20.6421
1.25	0	0	4.57896	2.9438	21.5367	22.1187
1.26667	0	0	5.07118	3.31297	22.7672	23.1032
1.28333	0	0	5.31729	3.80519	24.1208	24.8259
1.3	0	0	6.05562	3.55908	25.9667	25.8104
1.31667	0	0	6.54784	3.92824	27.1972	27.287
1.33333	0	0	6.17867	4.42046	29.043	28.5176
1.35	0	0	7.16311	4.54352	30.7658	29.502
1.36667	0	0	7.77838	4.66657	31.9963	31.2248
1.38333	0	0	8.02449	5.28184	33.9652	31.717
1.4	0	0	9.00893	5.4049	35.811	33.0706
1.41667	0	0	9.25504	5.52795	36.9185	33.5628
1.43333	0	0	9.13199	6.14323	38.6413	34.9164
1.45	0	0	10.7317	7.00461	40.118	35.5317
1.46667	0	0.119222	11.47	7.00461	41.3485	36.6392
1.48333	0.079538	0.242277	11.347	7.49683	43.3174	37.0084
1.5	0.202593	0.365332	12.8236	8.35821	44.671	37.7467
1.51667	0.202593	0.365332	13.562	8.48127	45.6554	38.6081
1.53333	0.571757	0.365332	13.685	8.97349	47.6243	38.8542
1.55	0.694812	0.365332	14.6694	10.081	48.4857	39.9617
1.56667	0.817866	0.365332	15.4078	10.3271	49.8393	39.8386
1.58333	0.694812	0.611441	16.2692	11.0654	51.562	40.8231
1.6	0.940921	0.734496	17.1305	12.0499	52.4234	40.8231
1.61667	0.940921	0.857551	17.8689	12.6651	53.777	41.1922
1.63333	1.31008	1.10366	18.3611	13.2804	54.8845	41.8075
1.65	1.67925	0.980605	19.2225	14.3879	55.3767	41.8075
1.66667	1.67925	0.734496	20.6991	15.2493	56.7303	42.6689
1.68333	1.8023	1.22671	21.3144	15.6184	57.5917	42.2997
1.7	2.17147	1.71893	22.545	16.6029	58.4531	42.915
1.71667	2.17147	1.22671	22.9141	17.9565	59.5606	42.7919
1.73333	2.17147	1.34977	23.8986	18.4487	59.9298	43.5303
1.75	2.29452	1.71893	24.6369	18.9409	61.0373	43.5303
1.76667	2.54063	1.96504	24.883	20.1715	62.1448	43.4072
1.78333	2.78674	2.0881	25.2522	21.402	62.3909	44.2686
1.8	3.15591	2.0881	26.6058	21.7712	63.3753	43.5303
1.81667	3.27896	2.21115	27.5902	22.8787	63.9906	44.0225
1.83333	3.52507	2.45726	27.9594	24.2323	64.1136	43.5303
1.85	3.52507	2.58032	29.1899	24.9706	65.2211	43.8994
1.86667	3.77118	2.94948	29.436	25.832	65.8364	44.1455
1.88333	3.77118	3.19559	29.436	27.1856	65.9594	43.8994
1.9	4.14034	3.68781	29.9282	28.7853	66.9439	44.5147
1.91667	4.38645	3.07254	31.1588	28.7853	67.0669	43.8994
1.93333	4.63256	3.19559	31.651	30.0158	67.8053	44.5147
1.95	4.75562	3.31865	31.651	31.2464	68.6667	43.8994
1.96667	4.75562	3.56475	32.2663	31.6156	68.9128	44.2686
1.98333	5.12478	3.56475	33.0046	32.4769	69.2819	43.4072
2	5.12478	4.30308	33.3738	33.8305	70.1433	44.1455
2.01667	5.49395	4.54919	33.4968	35.0611	69.7741	44.3916
2.03333	5.617	4.18003	33.2507	35.1841	70.3894	44.7608
2.05	5.74006	4.30308	34.6043	36.2916	71.4969	45.0069
2.06667	6.10922	4.67225	34.9735	37.6452	71.1277	44.5147
2.08333	6.10922	4.67225	34.7274	37.8914	71.8661	45.0069
2.1	6.23227	4.54919	35.4657	38.5066	72.2352	44.5147
2.11667	6.47839	5.28752	35.8349	39.4911	72.1122	44.7608
2.13333	6.84755	5.65669	36.204	40.7216	72.7275	44.7608
2.15	7.09366	4.7953	35.7118	40.4755	72.7275	45.253
2.16667	7.21671	5.16447	36.3271	41.3369	72.8505	45.253
2.18333	7.33977	5.41058	36.9424	42.3213	73.7119	45.0069
2.2	7.46282	5.41058	37.4346	42.3213	73.3427	45.253
2.21667	7.58588	5.53363	36.3271	42.6905	73.7119	45.253
2.23333	7.83199	5.77974	37.5576	44.0441	74.0811	45.3761
2.25	7.70893	6.51807	38.1729	44.7824	73.5888	44.6377
2.26667	8.0781	6.64112	38.0498	44.5363	74.0811	45.253
2.28333	8.20115	6.14891	37.5576	45.3977	74.4502	45.253
2.3	8.44726	5.65669	38.0498	46.3821	73.958	45.4991
2.31667	8.69337	6.64112	38.5421	45.8899	74.5733	45.6222
2.33333	8.81643	6.64112	38.0498	46.3821	74.4502	45.253
2.35	8.93948	6.76418	38.7882	47.2435	74.2041	45.8683
2.36667	9.06254	7.2564	39.1573	47.2435	74.4502	45.4991
2.38333	9.30864	7.62556	39.6496	47.1205	74.0811	46.1144
2.4	9.30864	7.62556	39.5265	47.9818	74.2041	45.6222
2.41667	9.55475	7.74862	38.7882	48.7202	74.6963	46.1144
2.43333	9.67781	7.74862	38.0498	47.9818	73.958	46.2375
2.45	9.80086	7.74862	39.0343	48.7202	74.4502	45.9914
2.46667	10.047	7.62556	39.4034	49.4585	74.9424	46.7297
2.48333	9.92392	7.99473	39.7726	49.5816	74.0811	45.9914
2.5	10.047	8.36389	39.8957	49.2124	74.6963	46.9758
2.51667	10.17	8.48695	39.6496	49.7046	74.6963	46.6066
2.53333	10.2931	8.48695	39.2804	50.566	74.0811	47.0988
2.55	10.5392	8.61	39.6496	49.8277	74.8194	46.9758
2.56667	10.6623	8.73306	39.6496	49.9507	74.5733	46.9758
2.58333	10.7853	9.10222	39.5265	50.8121	74.4502	47.2219
2.6	10.7853	9.47138	39.6496	50.689	74.9424	46.9758
2.61667	10.9084	9.59444	39.2804	50.3199	74.4502	47.5911
2.63333	10.6623	9.34833	40.1418	50.9352	74.5733	47.2219
2.65	11.0314	9.34833	40.1418	51.3043	74.9424	47.9602
2.66667	11.1545	9.34833	40.511	50.3199	74.3272	47.9602
2.68333	11.2775	9.59444	40.2648	50.689	74.8194	48.2063
2.7	11.2775	9.71749	39.5265	51.4274	75.0655	48.3294
2.71667	11.5236	9.84055	40.1418	50.9352	74.0811	48.3294
2.73333	11.5236	9.9636	40.634	50.8121	74.6963	48.9447
2.75	11.5236	10.0867	40.7571	51.6735	74.5733	48.6986
2.76667	11.6467	10.3328	40.8801	52.2888	74.3272	49.5599
2.78333	11.8928	10.2097	40.2648	51.1813	74.8194	49.1908
2.8	11.5236	10.3328	40.1418	51.5504	74.4502	49.806
2.81667	11.6467	10.4558	40.2648	52.1657	74.2041	49.4369
2.83333	11.7697	10.2097	40.8801	51.6735	74.6963	50.0522
2.85	11.6467	10.3328	40.7571	51.5504	73.958	50.2983
2.86667	11.8928	10.825	40.634	52.4118	74.2041	50.6674
2.88333	11.8928	11.0711	40.7571	52.5349	74.2041	51.0366
2.9	11.8928	10.5789	40.511	51.7965	73.7119	50.9135
2.91667	12.0159	10.4558	40.2648	52.4118	74.3272	51.5288
2.93333	12.0159	10.4558	41.6184	52.6579	74.3272	51.2827
2.95	12.0159	10.3328	41.2493	51.9196	74.2041	52.1441
2.96667	11.8928	10.7019	41.4954	52.2888	74.3272	52.021
2.98333	12.262	10.825	40.3879	52.904	74.0811	52.5133
3	12.1389	11.1942	40.3879	52.904	74.2041	53.0055
3.01667	12.1389	11.1942	41.1262	52.5349	74.6963	53.1285
3.03333	12.1389	11.0711	41.1262	53.0271	73.958	53.7438
3.05	12.262	11.4403	41.2493	53.7654	74.4502	53.4977
3.06667	12.262	11.5633	41.2493	52.904	74.0811	54.4821
3.08333	12.1389	11.4403	41.3723	53.0271	73.7119	54.3591
3.1	12.1389	11.3172	41.8646	53.6424	74.4502	55.0974
3.11667	12.385	11.4403	42.4798	53.1501	74.2041	54.9743
3.13333	12.385	11.1942	41.3723	52.904	74.3272	55.8357
3.15	12.385	11.3172	40.8801	53.3963	74.8194	55.8357
3.16667	12.1389	11.5633	41.8646	53.8885	74.4502	56.328
3.18333	12.1389	11.6864	42.1107	52.904	74.9424	56.451
3.2	12.262	11.4403	41.6184	53.3963	75.3116	56.6971
3.21667	12.262	11.3172	41.6184	53.8885	74.6963	57.3124
3.23333	12.262	11.3172	41.6184	53.1501	75.3116	57.3124
3.25	12.262	11.5633	42.2337	53.5193	75.4347	58.0507
3.26667	12.262	11.8094	41.4954	54.1346	75.1886	57.9277
3.28333	12.385	11.8094	41.7415	54.1346	75.6808	59.1582
3.3	12.262	11.8094	42.1107	53.3963	75.5577	58.5429
3.31667	12.0159	11.6864	42.1107	54.1346	75.8038	59.1582
3.33333	12.0159	11.6864	41.9876	54.7499	76.4191	59.6504
3.35	12.262	11.3172	42.3568	53.7654	75.9269	59.6504
3.36667	12.385	11.4403	41.6184	54.1346	76.5422	60.5118
3.38333	12.262	11.5633	42.1107	54.8729	76.9113	60.0196
3.4	12.1389	11.8094	42.2337	54.5037	76.5422	61.2501
3.41667	12.262	11.5633	42.4798	54.2576	77.2805	60.881
3.43333	12.0159	10.948	41.6184	55.119	77.2805	61.3732
3.45	11.8928	10.5789	42.3568	55.4882	77.1574	61.1271
3.46667	11.7697	10.7019	42.3568	54.3807	78.1419	62.4807
3.48333	11.7697	10.948	41.9876	55.2421	77.6497	62.9729
3.5	11.8928	11.0711	42.1107	55.7343	78.2649	62.8499
3.51667	11.8928	11.4403	42.1107	55.119	78.6341	63.7112
3.53333	12.0159	11.5633	42.4798	55.3651	77.8958	63.5882
3.55	12.0159	11.0711	42.849	56.1035	78.6341	64.8187
3.56667	11.8928	11.0711	42.1107	56.3496	78.7571	64.3265
3.58333	12.0159	11.1942	42.7259	55.3651	78.6341	65.1879
3.6	11.8928	11.1942	42.972	56.1035	79.3724	64.9418
3.61667	11.7697	11.3172	43.0951	56.5957	79.2494	65.6801
3.63333	11.8928	11.0711	42.4798	55.9804	79.8646	65.5571
3.65	12.0159	11.5633	43.7104	55.8573	80.4799	66.5415
3.66667	12.0159	11.5633	43.0951	56.8418	79.8646	66.6645
3.68333	12.0159	11.0711	42.3568	57.2109	80.8491	66.9107
3.7	11.6467	11.0711	42.4798	56.4726	81.2182	67.4029
3.71667	11.8928	10.5789	42.972	57.2109	81.2182	67.5259
3.73333	11.7697	10.5789	42.972	57.9493	82.0796	68.5104
3.75	11.7697	10.5789	42.849	56.9648	82.0796	68.0182
3.76667	11.8928	10.5789	43.4643	57.5801	82.2027	68.8795
3.78333	11.7697	10.7019	43.7104	58.3184	83.1871	69.0026
3.8	11.6467	10.948	43.8334	58.1954	83.0641	69.6179
3.81667	11.5236	11.1942	43.4643	57.7032	83.4332	69.6179
3.83333	11.5236	10.5789	42.7259	58.5646	84.4177	70.4792
3.85	11.2775	10.2097	43.5873	59.3029	84.0485	70.4792
3.86667	11.5236	10.0867	43.0951	58.0723	84.6638	71.2176
3.88333	11.4006	10.0867	44.2026	58.6876	85.7713	71.3406
3.9	11.5236	10.0867	43.4643	59.3029	85.0329	71.8328
3.91667	11.4006	10.0867	44.0795	59.0568	86.0174	72.3251
3.93333	11.5236	9.9636	44.2026	58.8107	86.2635	72.3251
3.95	11.2775	10.2097	44.6948	59.549	86.5096	73.0634
3.96667	11.2775	10.2097	42.7259	60.2873	87.494	73.0634
3.98333	11.2775	10.0867	44.2026	59.4259	87.371	73.6787
4	11.1545	9.71749	43.5873	60.0412	88.2324	73.6787
4.01667	11.2775	9.84055	43.8334	60.7795	89.586	74.417
4.03333	11.1545	9.59444	43.3412	60.4104	89.2168	74.417
4.05	11.2775	10.0867	44.3256	60.5334	90.0782	74.5401
4.06667	11.0314	9.84055	44.0795	61.2718	90.9396	75.6475
4.08333	11.0314	9.59444	44.3256	62.0101	91.0626	74.9092
4.1	10.9084	9.34833	44.3256	61.0256	91.924	76.2628
4.11667	11.1545	9.47138	43.7104	61.764	92.0471	75.7706
4.13333	11.0314	8.97916	44.4487	62.2562	92.7854	76.755
4.15	11.0314	9.22527	43.9565	62.0101	93.7698	76.3859
4.16667	10.9084	9.22527	44.0795	62.0101	93.6468	76.755
4.18333	10.9084	9.22527	44.8179	63.2406	94.3851	77.4934
4.2	10.7853	9.22527	44.4487	63.3637	95.9848	77.2473
4.21667	10.9084	9.34833	44.2026	62.7484	95.6156	78.2317
4.23333	10.6623	9.22527	44.6948	63.4867	96.6001	77.7395
4.25	10.5392	9.10222	44.8179	64.2251	97.3384	78.847
4.26667	10.6623	8.85611	43.9565	63.4867	97.0923	78.2317
4.28333	10.9084	8.97916	44.4487	64.102	98.3228	78.97
4.3	10.6623	8.61	44.4487	64.8403	98.569	79.3392
4.31667	10.6623	8.73306	44.6948	64.5942	99.0612	78.97
4.33333	10.6623	8.97916	45.3101	64.102	100.292	79.9545
4.35	10.6623	8.85611	45.064	65.2095	100.046	79.2161
4.36667	10.4161	8.73306	45.064	65.7017	100.661	80.5697
4.38333	10.2931	8.85611	45.4331	64.8403	101.891	79.9545
4.4	10.5392	8.85611	45.187	65.4556	101.522	79.9545
4.41667	10.5392	8.36389	44.9409	66.317	102.507	80.4467
4.43333	10.4161	8.36389	45.064	66.1939	102.999	80.2006
4.45	10.2931	8.36389	45.9254	65.7017	102.876	80.8158
4.46667	10.2931	8.36389	45.187	66.6862	103.86	80.2006
4.48333	10.17	8.61	45.064	67.5475	103.983	80.9389
4.5	10.4161	8.61	45.8023	66.4401	104.599	80.4467
4.51667	10.17	8.61	45.4331	67.1784	105.583	80.8158
4.53333	10.047	8.85611	45.9254	67.9167	104.968	80.3236
4.55	10.2931	8.48695	45.4331	67.6706	105.952	80.5697
4.56667	10.047	8.48695	46.2945	67.4245	106.814	80.9389
4.58333	10.17	8.24084	45.5562	68.532	106.321	80.4467
4.6	10.047	8.11778	46.1715	69.5164	107.06	81.185
4.61667	9.80086	7.99473	46.4176	68.1628	107.798	80.3236
4.63333	9.92392	8.24084	45.8023	68.9012	107.306	80.8158
4.65	10.047	8.36389	45.8023	70.1317	108.29	80.2006
4.66667	9.92392	8.11778	46.2945	69.3934	108.29	80.3236
4.68333	9.92392	8.11778	46.6637	69.1473	108.044	80.4467
4.7	9.92392	8.24084	47.279	70.1317	108.906	79.5853
4.71667	9.80086	8.48695	47.279	70.747	108.413	80.3236
4.73333	9.67781	8.73306	46.6637	70.0086	108.659	79.2161
4.75	9.80086	8.73306	47.0329	70.747	109.521	79.8314
4.76667	9.67781	8.36389	47.279	71.7314	108.536	79.3392
4.78333	9.67781	7.99473	47.279	70.6239	108.906	79.0931
4.8	9.80086	7.74862	47.5251	71.3622	109.521	78.97
4.81667	9.67781	7.62556	47.5251	71.9775	108.659	78.7239
4.83333	9.4317	7.99473	47.279	71.7314	109.275	78.6009
4.85	9.55475	7.62556	47.279	71.7314	109.521	78.1086
4.86667	9.30864	7.50251	47.6481	73.2081	108.782	78.1086
4.88333	9.55475	7.13334	48.2634	73.8233	109.521	77.6164
4.9	9.55475	7.37945	48.0173	72.5928	109.029	77.7395
4.91667	9.55475	7.62556	47.8942	73.5772	108.906	76.755
4.93333	9.30864	7.37945	47.8942	74.6847	109.767	76.5089
4.95	9.4317	7.62556	48.2634	73.9464	108.659	76.5089
4.96667	9.30864	7.37945	49.1248	74.0694	108.906	76.2628
4.98333	9.4317	7.13334	48.8787	75.0539	109.398	76.2628
5	9.30864	7.37945	49.1248	75.5461	108.536	75.0323
5.01667	9.4317	7.2564	49.9862	74.8078	108.906	75.2784
5.03333	9.4317	7.13334	50.3553	75.7922	108.906	74.417
5.05	9.30864	7.2564	49.8631	76.7767	107.921	74.417
5.06667	9.55475	7.01029	49.9862	75.7922	108.413	73.8017
5.08333	9.4317	6.88723	49.1248	76.2844	107.675	73.8017
5.1	9.06254	6.76418	49.617	77.1458	107.675	73.3095
5.11667	9.30864	6.88723	50.6014	77.2689	108.167	72.6942
5.13333	9.18559	6.64112	50.6014	76.8997	107.183	73.0634
5.15	9.18559	6.64112	49.9862	77.8841	107.183	72.079
5.16667	9.18559	6.76418	50.6014	78.4994	107.429	72.202
5.18333	9.06254	6.76418	50.8475	77.3919	106.198	71.3406
5.2	9.06254	6.76418	51.3398	78.6225	106.691	71.7098
5.21667	8.81643	6.64112	51.832	79.73	106.691	70.8484
5.23333	9.06254	6.64112	51.2167	78.9916	105.706	70.7254
5.25	9.06254	6.39501	51.3398	78.9916	105.952	70.4792
5.26667	9.06254	6.39501	52.2011	80.2222	105.214	69.864
5.28333	8.93948	6.51807	52.2011	80.5914	104.968	69.864
5.3	9.18559	6.51807	52.0781	79.73	105.337	69.2487
5.31667	9.18559	6.51807	52.3242	80.8375	104.106	69.3718
5.33333	8.93948	6.51807	53.0625	81.3297	104.229	68.8795
5.35	8.93948	6.51807	53.5547	80.8375	104.476	68.7565
5.36667	8.93948	6.64112	52.6934	80.9605	103.122	67.772
5.38333	8.93948	6.39501	53.0625	82.4372	103.491	68.3873
5.4	8.93948	6.02585	53.0625	82.5602	103.122	67.8951
5.41667	8.93948	6.27196	52.4473	81.6988	102.507	67.8951
5.43333	9.06254	6.39501	53.8009	82.9294	102.753	67.5259
5.45	8.93948	6.27196	54.5392	84.0369	102.014	67.0337
5.46667	8.81643	6.14891	54.2931	83.0524	102.014	67.1568
5.48333	8.81643	6.02585	54.5392	83.1755	102.261	66.9107
5.5	8.81643	6.02585	55.0314	84.6522	101.153	67.2798
5.51667	8.81643	6.02585	54.7853	84.6522	101.276	66.6645
5.53333	8.81643	6.02585	55.5236	83.4216	101.153	66.6645
5.55	8.81643	6.14891	55.6467	85.0213	100.415	66.1723
5.56667	8.93948	6.02585	55.7697	86.0058	100.661	66.4184
5.58333	8.69337	5.9028	56.0159	84.6522	99.7995	66.2954
5.6	8.81643	6.02585	56.385	85.1444	99.5534	65.9262
5.61667	8.57032	6.14891	57.3695	86.1288	99.9226	66.1723
5.63333	8.57032	6.14891	57.2464	86.3749	98.8151	65.9262
5.65	8.44726	5.77974	58.1078	85.3905	98.9381	66.1723
5.66667	8.57032	6.02585	57.8617	86.3749	99.0612	65.6801
5.68333	8.57032	6.39501	59.0922	87.4824	98.0767	66.4184
5.7	8.69337	5.9028	59.2153	86.1288	98.569	65.434
5.71667	8.57032	5.41058	58.9692	87.1133	97.8306	66.1723
5.73333	8.44726	5.41058	59.4614	87.9746	97.3384	65.6801
5.75	8.0781	5.41058	59.8305	86.9902	97.9537	65.8032
5.76667	8.32421	5.53363	60.1997	87.1133	96.8462	66.0493
5.78333	8.32421	5.16447	60.0767	88.3438	97.0923	66.1723
5.8	8.32421	5.16447	60.4458	88.5899	97.3384	66.1723
5.81667	8.32421	4.91836	60.6919	87.3594	96.354	65.9262
5.83333	8.32421	5.28752	60.938	88.3438	96.6001	66.4184
5.85	8.0781	5.53363	61.9225	89.2052	96.1079	65.8032
5.86667	8.0781	5.53363	62.2916	88.0977	96.1079	67.1568
5.88333	8.0781	5.53363	62.6608	88.0977	96.477	66.4184
5.9	8.0781	5.53363	62.1686	89.0821	95.6156	67.1568
5.91667	8.0781	5.41058	61.7994	89.8205	95.8618	67.1568
5.93333	8.20115	5.16447	62.7839	88.5899	96.1079	67.772
5.95	8.0781	5.04141	63.153	89.4513	95.1234	67.1568
5.96667	8.0781	5.16447	62.9069	90.1896	95.7387	67.772
5.98333	7.95504	4.67225	63.8914	88.5899	95.7387	68.0182
6	7.95504	4.67225	64.5066	88.9591	95.1234	68.2643
6.01667	8.0781	4.54919	64.6297	89.9435	95.6156	69.1256
6.03333	7.95504	4.91836	64.9988	89.6974	95.0004	68.7565
6.05	7.95504	4.91836	64.9988	88.5899	94.7543	69.3718
6.06667	7.70893	4.91836	65.4911	89.6974	95.3695	69.3718
6.08333	7.70893	5.04141	65.245	90.3127	94.6312	70.1101
6.1	7.58588	4.54919	65.368	88.4669	95.0004	69.6179
6.11667	7.58588	4.42614	65.6141	89.2052	95.3695	70.3562
6.13333	7.70893	4.54919	66.4755	90.1896	94.3851	70.7254
6.15	7.58588	4.67225	66.8447	89.0821	94.8773	71.2176
6.16667	7.46282	4.91836	67.2138	88.9591	95.2465	71.9559
6.18333	7.58588	4.91836	66.9677	89.8205	94.262	71.4637
6.2	7.58588	4.67225	65.7372	89.6974	94.7543	72.4481
6.21667	7.58588	4.67225	66.3524	88.3438	94.6312	72.4481
6.23333	7.58588	4.67225	66.1063	89.3282	94.139	73.5556
6.25	7.58588	4.7953	67.3369	90.0666	94.8773	72.9403
6.26667	7.33977	4.67225	67.583	88.713	94.3851	73.8017
6.28333	7.09366	4.7953	67.8291	88.836	94.6312	74.1709
6.3	7.09366	4.67225	67.0908	89.3282	95.1234	75.1553
6.31667	7.33977	4.42614	67.9522	88.9591	94.6312	74.9092
6.33333	7.33977	4.42614	68.1983	87.7285	95.1234	75.2784
6.35	7.21671	4.42614	67.8291	88.5899	95.7387	75.8937
6.36667	7.21671	4.30308	67.4599	89.3282	95.0004	75.6475
6.38333	7.09366	4.30308	68.0752	87.4824	95.4926	76.755
6.4	7.09366	4.54919	68.0752	87.6055	95.7387	76.2628
6.41667	6.9706	4.42614	68.3213	88.2207	95.2465	77.2473
6.43333	6.9706	4.91836	68.3213	87.9746	95.9848	77.1242
6.45	7.09366	4.91836	68.3213	86.7441	95.7387	77.8625
6.46667	7.09366	5.04141	68.3213	87.3594	95.4926	78.4778
6.48333	6.9706	4.42614	68.8135	87.9746	96.477	78.4778
6.5	7.09366	4.05697	68.5674	86.1288	95.8618	79.7084
6.51667	6.84755	4.42614	68.5674	86.621	96.2309	79.0931
6.53333	6.84755	4.42614	69.0597	87.1133	96.9692	80.2006
6.55	6.84755	4.54919	67.8291	86.1288	96.1079	79.9545
6.56667	6.84755	4.30308	68.4444	85.7597	96.8462	80.3236
6.58333	6.9706	4.18003	68.3213	86.2519	97.2154	80.8158
6.6	6.9706	4.30308	68.5674	86.498	96.8462	80.8158
6.61667	6.84755	4.30308	67.9522	84.8983	97.4615	81.8003
6.63333	6.60144	4.18003	67.9522	85.3905	97.2154	81.3081
6.65	6.35533	3.81087	68.4444	85.6366	97.3384	82.5386
6.66667	6.60144	4.30308	67.3369	84.6522	98.0767	81.9233
6.68333	6.84755	4.05697	68.3213	84.5291	97.3384	82.5386
6.7	6.84755	3.93392	68.6905	85.0213	98.0767	82.7847
6.71667	6.72449	3.68781	68.0752	85.0213	98.4459	83.0308
6.73333	6.72449	3.81087	67.2138	83.4216	97.9537	83.7692
6.75	6.23227	3.56475	67.7061	84.0369	98.8151	83.2769
6.76667	6.23227	3.4417	67.9522	84.5291	98.9381	84.1383
6.78333	6.35533	3.68781	67.3369	82.6833	98.3228	83.7692
6.8	6.35533	3.68781	67.2138	82.9294	99.1842	84.2614
6.81667	6.35533	3.31865	66.3524	83.4216	99.1842	83.7692
6.83333	6.23227	3.56475	67.0908	83.1755	99.3073	84.8767
6.85	6.47839	3.68781	67.8291	82.1911	100.046	84.9997
6.86667	6.35533	3.31865	66.8447	82.6833	99.6765	84.5075
6.88333	6.23227	3.07254	66.8447	83.1755	100.292	85.1228
6.9	6.10922	3.4417	66.3524	81.5758	100.907	84.8767
6.91667	6.35533	3.4417	66.3524	82.1911	100.169	85.738
6.93333	6.10922	3.31865	65.9833	82.3141	101.03	84.8767
6.95	6.10922	3.4417	65.9833	81.6988	101.153	85.8611
6.96667	6.23227	3.19559	65.7372	81.0836	101.03	85.615
6.98333	6.10922	2.94948	65.8602	81.8219	102.014	85.615
7	5.98617	3.19559	66.1063	82.068	101.399	85.4919
7.01667	5.74006	2.94948	66.9677	80.4683	102.014	85.8611
7.03333	5.74006	3.07254	66.3524	81.0836	102.753	85.738
7.05	5.74006	3.19559	66.2294	81.4527	101.891	85.738
7.06667	5.86311	2.70337	65.368	80.0991	103.122	86.5994
7.08333	5.86311	2.82643	64.7527	79.853	102.999	85.738
7.1	5.86311	2.94948	65.368	80.4683	102.876	85.738
7.11667	5.98617	3.19559	65.1219	80.3452	103.983	85.9841
7.13333	5.98617	2.94948	64.8758	79.2377	103.245	86.4764
7.15	5.74006	2.94948	64.6297	80.0991	103.86	85.738
7.16667	5.74006	2.58032	64.2605	80.5914	104.353	85.615
7.18333	5.74006	2.58032	64.6297	78.9916	103.983	86.4764
7.2	5.617	3.07254	64.7527	79.4839	104.968	85.4919
7.21667	5.617	3.07254	64.2605	79.9761	104.722	85.9841
7.23333	5.617	2.58032	64.2605	79.2377	104.845	85.2458
7.25	5.49395	2.70337	63.6452	79.1147	105.46	85.738
7.26667	5.49395	3.07254	63.6452	79.9761	104.845	85.1228
7.28333	5.49395	2.70337	63.5222	79.6069	105.952	85.3689
7.3	5.24784	2.70337	63.2761	78.2533	105.952	85.4919
7.31667	5.37089	3.07254	63.5222	78.8686	105.583	84.7536
7.33333	5.24784	2.82643	63.3991	79.3608	106.321	85.3689
7.35	5.24784	2.94948	63.153	78.0072	105.952	84.5075
7.36667	5.12478	2.94948	62.2916	78.3764	106.444	85.1228
7.38333	5.37089	2.82643	62.6608	79.3608	107.183	84.2614
7.4	5.24784	2.58032	62.6608	78.4994	106.075	84.8767
7.41667	5.37089	2.82643	62.5378	78.0072	106.937	83.523
7.43333	5.24784	2.70337	61.7994	78.6225	107.06	84.1383
7.45	5.24784	2.94948	61.4303	78.9916	106.937	83.8922
7.46667	5.00173	3.19559	62.1686	77.515	107.675	83.4
7.48333	5.00173	2.82643	62.4147	78.1303	106.937	83.6461
7.5	5.12478	3.19559	62.4147	78.7455	107.429	82.6617
7.51667	5.12478	3.31865	61.7994	77.638	107.921	83.4
7.53333	4.87867	3.31865	61.6764	77.515	106.937	82.2925
7.55	5.00173	2.94948	61.7994	78.4994	107.921	83.1539
7.56667	5.00173	3.07254	62.1686	78.9916	107.798	82.6617
7.58333	4.87867	3.19559	62.1686	77.2689	107.675	82.4156
7.6	5.00173	3.31865	61.6764	78.2533	108.167	82.1694
7.61667	4.75562	3.4417	61.6764	78.8686	107.675	81.8003
7.63333	4.75562	3.31865	61.4303	77.7611	107.921	81.9233
7.65	4.87867	3.19559	61.1842	77.7611	108.536	81.185
7.66667	4.75562	3.07254	61.9225	78.6225	107.675	81.4311
7.68333	4.87867	3.07254	60.938	78.0072	108.536	80.2006
7.7	4.63256	3.19559	60.5689	77.2689	108.044	80.9389
7.71667	4.50951	3.07254	61.4303	78.1303	107.798	80.3236
7.73333	4.50951	3.07254	61.0611	78.7455	108.413	80.2006
7.75	4.50951	3.07254	61.6764	77.3919	107.552	79.9545
7.76667	4.87867	3.07254	60.6919	77.8841	107.798	79.2161
7.78333	4.75562	3.07254	60.6919	78.4994	108.29	79.9545
7.8	4.75562	3.07254	60.815	77.515	107.183	78.7239
7.81667	4.63256	3.4417	60.938	78.0072	107.921	79.0931
7.83333	4.38645	3.07254	60.6919	78.9916	107.921	78.2317
7.85	4.38645	2.94948	60.4458	78.3764	107.183	78.847
7.86667	4.2634	3.07254	60.1997	77.7611	107.921	78.2317
7.88333	4.2634	2.94948	60.1997	78.7455	107.183	77.9856
7.9	4.38645	2.82643	60.0767	78.9916	107.183	78.2317
7.91667	4.38645	2.82643	59.4614	78.0072	107.552	77.1242
7.93333	4.38645	2.70337	60.4458	78.7455	106.444	77.7395
7.95	4.2634	2.70337	60.4458	79.3608	107.06	77.1242
7.96667	4.38645	2.45726	60.5689	78.2533	107.183	77.1242
7.98333	4.2634	2.82643	59.9536	78.6225	106.321	76.632
8	4.14034	2.94948	59.0922	79.2377	106.814	76.755
8.01667	4.2634	3.07254	59.4614	78.7455	105.829	76.0167
8.03333	4.14034	3.07254	59.7075	78.4994	105.952	75.7706
8.05	4.14034	3.19559	59.7075	79.73	106.691	76.3859
8.06667	4.2634	2.82643	59.9536	80.3452	105.583	75.1553
8.08333	4.38645	2.45726	58.8461	78.8686	106.198	75.0323
8.1	4.14034	2.70337	58.6	79.6069	106.444	74.5401
8.11667	3.89424	2.58032	59.5844	80.5914	105.214	75.1553
8.13333	4.2634	2.58032	58.9692	79.3608	106.075	74.0478
8.15	3.89424	2.70337	58.9692	79.853	105.46	74.2939
8.16667	4.14034	2.58032	59.4614	81.0836	105.214	74.417
8.18333	4.14034	2.45726	59.2153	80.2222	105.829	74.1709
8.2	4.14034	2.33421	59.3383	80.4683	104.722	74.0478
8.21667	3.89424	2.58032	59.7075	81.6988	105.091	73.1865
8.23333	4.01729	2.45726	59.8305	81.0836	105.46	74.0478
8.25	4.01729	2.94948	59.2153	80.4683	104.229	72.8173
8.26667	4.01729	2.94948	59.5844	82.068	104.599	73.1865
8.28333	4.01729	2.58032	59.3383	82.1911	104.476	73.0634
8.3	3.89424	2.0881	59.5844	81.3297	103.983	73.1865
8.31667	3.64813	2.0881	58.6	82.5602	104.599	72.9403
8.33333	3.64813	2.0881	58.9692	83.1755	103.491	72.5712
8.35	3.64813	2.21115	59.4614	81.945	103.983	73.1865
8.36667	3.64813	2.0881	59.2153	82.8063	104.353	72.202
8.38333	3.64813	2.0881	58.8461	84.0369	102.999	73.1865
8.4	3.89424	1.96504	58.9692	83.0524	103.491	72.4481
8.41667	3.64813	2.45726	59.4614	83.6677	103.491	72.079
8.43333	3.52507	2.82643	58.8461	84.6522	102.876	72.202
8.45	3.77118	2.94948	57.8617	84.283	103.122	71.5867
8.46667	3.64813	3.19559	59.0922	83.9138	102.384	72.202
8.48333	3.77118	2.82643	59.2153	85.2674	102.507	70.9715
8.5	3.77118	2.21115	59.0922	85.6366	102.753	71.7098
8.51667	3.77118	2.45726	58.7231	84.6522	101.891	71.7098
8.53333	3.89424	2.33421	59.0922	85.7597	102.261	72.079
8.55	3.77118	2.21115	58.2308	86.7441	102.261	71.4637
8.56667	3.77118	1.96504	58.6	85.3905	101.522	71.9559
8.58333	3.64813	1.96504	58.7231	86.498	102.014	71.7098
8.6	3.64813	2.21115	59.2153	87.4824	101.399	71.0945
8.61667	3.52507	2.45726	58.4769	86.3749	101.399	71.9559
8.63333	3.64813	2.45726	58.6	86.621	101.891	70.6023
8.65	3.52507	2.21115	59.7075	87.9746	101.03	71.5867
8.66667	3.64813	1.34977	59.0922	87.9746	101.276	71.0945
8.68333	3.40202	1.71893	58.3539	87.2363	101.522	71.4637
8.7	3.27896	1.96504	58.4769	88.5899	100.538	71.4637
8.71667	3.27896	2.21115	58.4769	89.5743	101.153	72.079
8.73333	3.15591	1.84199	58.9692	88.0977	101.03	71.4637
8.75	3.52507	1.96504	59.0922	89.0821	100.415	71.5867
8.76667	3.40202	2.33421	58.8461	90.1896	101.03	72.3251
8.78333	3.40202	2.58032	58.1078	89.0821	100.169	71.4637
8.8	3.40202	2.33421	58.9692	89.8205	100.538	71.5867
8.81667	3.40202	2.45726	58.8461	90.9279	100.784	71.5867
8.83333	3.27896	1.96504	59.2153	90.1896	99.7995	71.5867
8.85	3.15591	2.0881	59.0922	89.9435	100.292	72.079
8.86667	3.27896	2.33421	58.9692	91.2971	100.415	72.079
8.88333	3.15591	1.96504	59.7075	91.7893	99.7995	72.3251
8.9	3.15591	1.71893	59.3383	90.4357	100.292	71.3406
8.91667	3.03285	1.84199	58.6	91.6663	99.9226	72.079
8.93333	3.27896	1.84199	58.7231	92.6507	99.9226	72.079
8.95	3.15591	1.96504	58.8461	91.051	100.784	72.3251
8.96667	3.03285	1.84199	58.8461	91.9124	99.9226	72.4481
8.98333	3.03285	1.59588	59.7075	92.7738	100.292	72.202
9	3.03285	1.71893	58.8461	91.5432	100.907	72.6942
9.01667	3.15591	1.71893	59.4614	92.1585	100.046	72.4481
9.03333	3.15591	1.59588	59.7075	93.266	100.661	73.0634
9.05	3.15591	2.0881	59.3383	92.4046	100.415	73.3095
9.06667	2.9098	1.96504	58.6	92.5277	100.415	74.2939
9.08333	2.66369	1.71893	59.2153	94.0043	100.784	73.9248
9.1	2.78674	1.22671	59.5844	93.0199	100.046	75.0323
9.11667	3.03285	1.71893	59.5844	92.7738	100.538	74.1709
9.13333	3.03285	1.84199	59.7075	93.8813	100.907	75.1553
9.15	2.78674	1.84199	59.4614	94.3735	100.292	74.6631
9.16667	2.9098	1.47282	59.8305	92.7738	101.03	74.6631
9.18333	2.9098	1.96504	60.0767	94.0043	100.538	74.5401
9.2	2.78674	2.21115	59.9536	94.7426	100.661	75.4014
9.21667	2.9098	1.71893	59.8305	93.266	101.645	75.2784
9.23333	2.41758	2.0881	59.7075	93.7582	100.784	74.9092
9.25	2.78674	2.33421	60.3228	94.9888	101.399	76.3859
9.26667	2.66369	1.84199	60.1997	94.1274	101.768	75.6475
9.28333	2.54063	2.21115	59.8305	93.7582	101.522	76.3859
9.3	2.78674	2.21115	60.6919	94.7426	102.261	76.1398
9.31667	2.9098	2.21115	59.9536	94.9888	101.768	76.5089
9.33333	2.41758	1.96504	60.938	93.5121	102.014	76.5089
9.35	2.66369	2.45726	60.6919	94.6196	102.507	77.2473
9.36667	2.41758	2.82643	60.3228	95.481	102.014	76.8781
9.38333	2.41758	3.07254	60.6919	93.7582	102.507	77.1242
9.4	2.41758	2.0881	61.1842	94.1274	102.138	77.7395
9.41667	2.41758	1.47282	60.6919	95.1118	102.138	78.1086
9.43333	2.54063	1.59588	60.6919	94.0043	102.999	78.1086
9.45	2.78674	1.96504	61.0611	93.6352	102.138	78.4778
9.46667	2.9098	1.96504	62.2916	94.7426	102.138	79.2161
9.48333	2.41758	2.0881	61.5533	94.9888	103.245	78.847
9.5	2.29452	1.84199	61.3072	93.5121	101.891	79.4622
9.51667	2.29452	1.96504	61.7994	94.2504	102.384	78.7239
9.53333	2.41758	2.0881	61.4303	95.2349	102.507	79.9545
9.55	2.17147	2.33421	61.9225	93.5121	102.507	80.0775
9.56667	2.17147	2.58032	61.7994	93.7582	103.122	80.3236
9.58333	2.29452	2.58032	61.9225	94.4965	102.384	80.8158
9.6	2.17147	2.21115	61.9225	93.8813	102.753	80.3236
9.61667	2.29452	2.70337	61.3072	93.1429	103.245	81.6772
9.63333	2.17147	2.70337	61.9225	94.1274	102.507	80.5697
9.65	2.29452	2.70337	62.9069	94.7426	102.876	81.6772
9.66667	2.17147	2.58032	62.0455	92.8968	102.876	81.8003
9.68333	2.41758	2.45726	62.9069	93.266	102.753	81.6772
9.7	2.04841	2.94948	63.2761	93.6352	103.368	81.6772
9.71667	2.04841	3.07254	63.6452	92.2816	102.876	82.4156
9.73333	1.92536	2.82643	63.5222	92.5277	102.876	82.1694
9.75	2.04841	2.70337	62.4147	93.5121	103.737	82.1694
9.76667	2.17147	2.70337	62.7839	93.5121	102.999	82.7847
9.78333	2.04841	2.82643	64.0144	91.9124	103.491	82.9078
9.8	2.29452	2.82643	64.3836	92.5277	103.737	83.1539
9.81667	2.04841	2.82643	64.8758	93.1429	103.122	82.9078
9.83333	1.92536	2.94948	64.6297	91.5432	103.86	83.4
9.85	1.8023	2.58032	64.1375	92.1585	103.368	83.7692
9.86667	1.8023	2.94948	63.8914	92.4046	103.614	84.1383
9.88333	1.92536	2.82643	64.5066	91.9124	103.983	84.2614
9.9	1.92536	2.82643	64.7527	90.9279	103.122	84.1383
9.91667	1.67925	2.70337	64.3836	91.6663	103.86	84.3844
9.93333	1.67925	3.07254	64.9988	92.2816	103.983	84.2614
9.95	1.67925	3.19559	65.368	90.5588	103.491	84.2614
9.96667	1.67925	3.31865	65.6141	91.051	104.106	84.0153
9.98333	1.67925	3.68781	65.1219	91.6663	103.614	84.8767
10	1.92536	3.31865	65.1219	90.8049	103.983	84.1383
10.0167	1.8023	2.94948	64.8758	90.0666	104.476	84.7536
10.0333	1.67925	3.31865	65.8602	90.9279	103.737	84.6305
10.05	1.67925	3.19559	65.6141	91.4202	104.353	84.9997
10.0667	2.04841	2.94948	65.7372	89.5743	104.353	84.6305
10.0833	1.67925	3.07254	65.9833	90.1896	103.86	84.8767
10.1	1.67925	2.82643	66.1063	90.6818	104.722	85.1228
10.1167	1.67925	2.70337	66.2294	89.3282	103.737	84.9997
10.1333	1.43314	2.82643	65.368	89.0821	104.353	85.615
10.15	1.67925	2.58032	65.7372	89.5743	105.091	84.7536
10.1667	1.67925	2.70337	66.3524	89.8205	103.983	84.8767
10.1833	1.55619	2.70337	66.5986	88.2207	104.968	84.3844
10.2	1.55619	2.45726	66.5986	88.9591	104.599	84.2614
10.2167	1.31008	2.33421	67.0908	89.3282	104.229	84.8767
10.2333	1.43314	2.21115	66.5986	87.8516	104.968	84.1383
10.25	1.43314	2.45726	67.8291	88.4669	104.353	85.3689
10.2667	1.43314	2.70337	67.3369	88.9591	104.845	83.6461
10.2833	1.55619	2.82643	66.5986	87.8516	105.214	84.8767
10.3	1.43314	3.4417	67.3369	87.4824	104.353	84.6305
10.3167	1.43314	3.56475	67.3369	88.4669	104.968	84.7536
10.3333	1.55619	3.4417	66.7216	88.3438	104.845	84.8767
10.35	1.31008	3.56475	66.7216	87.1133	104.476	84.1383
10.3667	1.55619	3.56475	67.3369	88.0977	105.214	84.9997
10.3833	1.55619	3.19559	68.0752	88.5899	104.476	83.7692
10.4	1.43314	2.45726	66.9677	87.2363	105.091	84.7536
10.4167	1.31008	2.33421	67.583	87.1133	105.46	83.7692
10.4333	1.43314	2.0881	67.8291	87.6055	104.476	84.2614
10.45	1.18703	1.84199	67.2138	86.8671	105.091	83.2769
10.4667	1.18703	1.84199	67.4599	86.3749	104.722	84.1383
10.4833	1.18703	2.0881	67.3369	87.1133	104.599	-44.7
10.5	1.06398	2.0881	68.1983	86.7441	105.583	-44.7

## Sheet: Fig 1d mouse
wild type	wild type BIBO	WT PYY	mutant	mutant PYY	mutant BIBO
51.3138	49.2219	32.2403	164.278	87.615	142.867
33.8401	44.5458	16.8585	128.1	67.0648	140.775
57.8357	91.1836	22.7651	133.145	104.597	110.38
59.5585	109.15		84.7847	87.9841	117.025
70.3873	40.1158		66.0804	42.8231
63.1271	109.15		91.1836	22.6421
61.2813			109.396	49.9602
31.7481			71.2487	31.0098
55.6207			57.3435	45.4072
38.8853				33.1017
19.6888				55.8669
26.2107
21.5346
23.5035
25.3493
46.0225
22.7651
68.0493
23.9957
47.6222
71.0026
47.4991
16.4893
16.8585
40.362
64.7268
68.9107
29.164
42.2078
34.3323
14.6435
18.6059
24.8078
16.4401
37.1133

## Sheet: Fig 1d HIO
wild type	NEUROG3-/-	wild type + BIBO	NEUROG3- +PYY
18.9504	13.0438	21.1654	8.36772
5.90663	13.536	17.966	11.9363
8.73689	19.4931	13.6591	9.10605
15.8741	39.5006	21.1654	18.5813
9.72133	13.413	24.3648	5.66052
7.13718	23.9957	15.3818	13.6591
5.53746	23.1343		6.39885
14.3974	30.3945
10.8288	14.0282
13.7821
18.2121
11.9363
11.198
6.39885
3.93775

## Sheet: Fig 2c
time (minutes)	mutant	WT BIBO	mutant PYY	wild type
0	0.001092	0.00047	0	0
0.016667	0.001092	0.00047	0	0
0.033333	0	-0.73786	0	0
0.05	0.247201	-0.49175	0	0
0.066667	0	0.24658	0	0
0.083333	0	-0.24564	0	0
0.1	0.001092	0.123525	0	0
0.116667	0	0.369635	0	0
0.133333	0.001092	-0.36869	0	0
0.15	0.001092	0.00047	0	0
0.166667	0	0.24658	0	0
0.183333	0	-0.6148	0	0
0.2	0.001092	-0.36869	0	0
0.216667	0	-0.36869	0	0
0.233333	0	-1.10702	0	0
0.25	0	-0.49175	0	0
0.266667	0	0.00047	0	0
0.283333	0	-0.49175	0	0
0.3	0	-0.36869	0	0
0.316667	0	-0.36869	0	0
0.333333	0	-0.6148	0	0
0.35	0	0.123525	0.122243	0
0.366667	0	0.123525	1.5989	0
0.383333	0	0.24658	2.46028	0
0.4	0	1.10796	3.81389	0
0.416667	0	1.47713	5.29054	0
0.433333	0	1.47713	6.52109	0
0.45	0	2.58462	7.75164	0
0.466667	0	3.32295	9.10524	0
0.483333	0	3.446	10.3358	0
0.5	0	4.79961	11.1972	0
0.516667	0.124147	5.41488	12.7969	0
0.533333	1.84691	6.27626	13.6583	0
0.55	3.81579	7.87597	14.6427	0
0.566667	5.66161	8.86041	15.5041	0
0.583333	8.49187	10.091	16.6116	0
0.6	11.1991	12.0598	17.2268	0
0.616667	14.1524	13.0443	18.4574	0
0.633333	17.5979	14.3979	19.3188	0
0.65	20.7973	16.4898	20.4263	0
0.666667	23.8737	16.982	21.1646	0
0.683333	27.8115	18.4587	21.9029	0
0.7	30.7648	20.4276	23.0104	0
0.716667	33.595	20.9198	24.241	0
0.733333	36.7945	22.2734	24.7332	0
0.75	39.2556	24.3653	25.8407	0
0.766667	41.8397	24.6114	26.8251	0
0.783333	44.9161	26.3342	27.8096	0
0.8	47.2541	28.057	28.4248	0.122879
0.816667	49.4691	28.5492	29.2862	0.245934
0.833333	52.0532	30.518	30.1476	0.492044
0.85	54.1452	31.8716	30.6398	0.738153
0.866667	55.991	32.2408	31.5012	0.861208
0.883333	58.329	34.5789	32.2395	1.10732
0.9	59.3135	35.6863	33.1009	1.47648
0.916667	61.0363	36.3016	34.0853	1.59954
0.933333	62.759	38.3935	34.7006	2.21481
0.95	63.6204	39.1319	35.3159	2.46092
0.966667	65.097	39.6241	36.1773	2.83008
0.983333	67.0659	41.8391	37.1617	3.44536
1	67.8043	42.3313	37.9001	3.81452
1.01667	69.1579	43.4388	38.5153	4.30674
1.03333	70.7576	45.5307	39.3767	5.53729
1.05	71.2498	45.6538	39.7459	6.02951
1.06667	72.9726	46.8843	40.9764	6.52173
1.08333	73.957	48.8532	41.7148	7.137
1.1	74.6953	48.7302	42.207	7.38311
1.11667	76.172	50.2068	43.0684	7.87533
1.13333	77.2795	52.1757	43.9297	8.36755
1.15	77.7717	51.6835	44.545	8.61366
1.16667	79.1253	53.6523	45.0372	9.35199
1.18333	80.2328	55.3751	45.6525	9.96726
1.2	80.8481	55.0059	46.2678	10.4595
1.21667	82.0786	56.8518	46.883	11.1978
1.23333	83.0631	58.3284	47.9905	11.69
1.25	83.4322	58.0823	48.4828	12.4284
1.26667	84.6628	59.8051	48.8519	12.9206
1.28333	85.5241	60.7895	49.5902	13.5358
1.3	86.0164	60.6665	50.4516	14.2742
1.31667	87.0008	62.7584	50.9439	15.0125
1.33333	87.8622	62.8815	51.6822	15.6278
1.35	88.2314	63.4967	52.4205	16.2431
1.36667	89.4619	65.5887	52.9127	16.6122
1.38333	90.2002	65.4656	53.528	16.9814
1.4	90.2002	66.5731	54.0202	17.8428
1.41667	91.1847	68.1728	55.0047	18.458
1.43333	91.4308	68.2959	55.3738	19.0733
1.45	91.5538	69.5264	56.1121	20.0577
1.46667	92.7844	70.5108	56.4813	20.7961
1.48333	93.5227	70.6339	57.3427	21.5344
1.5	93.7688	71.9875	58.081	22.3958
1.51667	94.6302	72.7258	58.4502	23.1341
1.53333	94.9994	72.9719	58.9424	23.9955
1.55	95.7377	74.5717	59.6807	24.6108
1.56667	96.8452	75.1869	60.173	25.5952
1.58333	96.8452	75.5561	61.2805	26.2105
1.6	97.5835	77.0327	61.5266	26.9488
1.61667	98.4449	77.525	62.0188	27.5641
1.63333	99.1832	77.4019	62.7571	28.0563
1.65	99.3063	79.4938	63.3724	28.6716
1.66667	100.414	79.863	64.1107	29.4099
1.68333	100.783	79.6169	64.2338	30.2713
1.7	101.029	81.5858	65.0952	31.0096
1.71667	101.767	81.0935	65.8335	31.7479
1.73333	102.383	81.3397	66.4488	32.4863
1.75	102.629	83.4316	66.8179	33.3477
1.76667	103.859	82.9394	67.4332	33.9629
1.78333	104.352	83.4316	67.9254	34.5782
1.8	104.105	85.8927	68.7868	35.3165
1.81667	105.336	84.7852	69.0329	35.9318
1.83333	106.197	85.7696	69.6482	36.6701
1.85	105.705	87.7385	70.2635	37.5315
1.86667	106.69	86.508	71.0018	38.3929
1.88333	107.305	87.8616	71.3709	39.1312
1.9	106.936	89.5843	71.3709	39.7465
1.91667	107.674	88.4768	72.4784	40.3618
1.93333	108.658	89.8304	72.8476	41.2232
1.95	108.166	91.184	73.2168	42.0846
1.96667	108.781	90.0765	73.9551	42.6998
1.98333	109.643	91.5532	74.5704	43.3151
2	109.028	92.2915	74.9395	44.0534
2.01667	109.52	91.9224	75.5548	44.9148
2.03333	110.75	94.0143	76.2931	45.6531
2.05	110.504	94.0143	76.2931	46.2684
2.06667	111.489	94.0143	76.9084	46.6376
2.08333	112.35	95.9832	77.4006	47.622
2.1	111.858	95.8601	77.8928	48.2373
2.11667	112.35	96.2293	78.262	49.0987
2.13333	113.088	97.952	78.5081	49.5909
2.15	113.088	97.0907	79.0003	50.2062
2.16667	113.581	97.5829	79.6156	50.6984
2.18333	114.565	99.6748	80.1078	51.6828
2.2	114.565	98.4443	80.477	52.2981
2.21667	114.688	99.3056	81.2153	52.9134
2.23333	115.549	101.275	81.5845	53.6517
2.25	115.549	100.167	81.8306	54.39
2.26667	115.549	101.398	81.9536	54.8822
2.28333	116.288	103.367	82.5689	55.7436
2.3	116.411	102.013	83.0611	56.1128
2.31667	116.288	103.367	83.6764	56.605
2.33333	117.149	105.458	83.6764	57.3433
2.35	117.518	104.105	84.1686	58.0817
2.36667	117.149	104.843	84.6609	58.82
2.38333	118.011	106.935	85.1531	59.4353
2.4	118.503	105.704	85.2761	60.0505
2.41667	118.257	106.197	85.8914	60.6658
2.43333	118.995	108.289	86.2606	61.2811
2.45	119.364	106.689	86.3836	61.6502
2.46667	118.995	108.166	86.8758	62.2655
2.48333	119.98	109.396	87.245	63.25
2.5	120.472	108.043	87.7372	63.7422
2.51667	119.98	109.396	87.9833	64.2344
2.53333	120.595	110.627	88.8447	64.8497
2.55	121.087	109.15	88.5986	65.465
2.56667	120.472	110.627	88.8447	66.2033
2.58333	121.21	112.226	89.3369	66.6955
2.6	121.702	110.75	89.7061	67.1877
2.61667	121.456	112.35	89.8292	67.6799
2.63333	122.195	113.949	90.3214	68.0491
2.65	123.056	112.472	90.4444	68.6644
2.66667	122.564	113.334	90.5675	69.1566
2.68333	122.81	114.072	91.3058	69.5258
2.7	123.671	113.211	91.675	70.141
2.71667	123.056	114.688	92.2903	70.3871
2.73333	123.671	114.934	92.1672	71.0024
2.75	124.286	114.564	92.6594	71.6177
2.76667	123.794	116.164	92.6594	72.233
2.78333	124.532	116.041	92.9055	72.9713
2.8	124.902	115.672	93.3977	73.5866
2.81667	124.656	117.641	93.6439	73.8327
2.83333	125.025	117.272	93.89	74.571
2.86667	125.271	116.903	94.1361	75.1863
2.88333	124.902	118.625	94.3822	75.8016
2.9	125.271	118.01	94.7514	76.4168
2.91667	125.886	118.01	95.2436	76.909
2.93333	125.148	119.856	95.3666	77.5243
2.95	125.763	118.748	95.6127	77.7704
2.96667	125.763	119.118	95.9819	78.3857
2.98333	125.763	120.717	96.4741	79.2471
3	126.501	119.364	96.8433	79.8624
3.01667	126.624	119.733	96.7202	80.6007
3.03333	126.009	120.84	96.9663	81.0929
3.05	126.748	119.487	97.3355	81.5851
3.06667	127.117	120.84	97.5816	82.2004
3.08333	126.378	121.209	97.7047	82.6926
3.1	126.748	120.102	98.3199	82.9387
3.11667	127.24	121.702	98.566	83.4309
3.13333	126.624	122.317	98.566	84.0462
3.15	127.117	121.332	98.9352	84.9076
3.16667	127.609	123.055	98.9352	85.6459
3.18333	126.994	123.917	99.3044	86.0151
3.2	127.363	122.317	100.043	86.3843
3.21667	127.978	123.793	99.9197	86.7534
3.23333	127.363	123.917	99.9197	87.1226
3.25	127.978	123.055	100.289	87.4917
3.26667	128.224	124.778	100.781	87.984
3.28333	127.486	124.04	101.15	88.3531
3.3	128.224	124.04	101.15	88.9684
3.31667	128.839	125.516	101.519	89.4606
3.33333	128.101	124.286	101.642	89.7067
3.35	128.716	124.655	102.012	90.199
3.36667	129.209	126.008	102.012	90.5681
3.38333	128.47	124.778	102.504	91.1834
3.4	128.963	125.516	102.504	91.7987
3.41667	129.209	125.762	102.75	92.2909
3.43333	128.839	125.516	103.119	92.7831
3.45	129.209	126.132	103.611	93.1523
3.46667	129.824	126.624	103.611	93.6445
3.48333	128.839	126.132	103.857	94.1367
3.5	129.701	126.624	104.103	94.6289
3.51667	130.439	126.87	104.227	95.1212
3.53333	129.824	126.255	104.473	95.8595
3.55	129.947	126.87	104.965	96.2286
3.56667	130.562	126.993	105.211	96.7209
3.58333	130.193	126.993	105.211	96.967
3.6	130.931	127.608	105.211	97.2131
3.61667	131.67	127.485	105.949	97.8284
3.63333	130.808	126.993	106.072	97.9514
3.65	130.931	127.608	106.319	98.3206
3.66667	131.793	127.239	106.442	98.5667
3.68333	131.054	127.608	106.934	98.8128
3.7	131.547	128.101	107.057	99.4281
3.71667	131.916	127.608	107.303	99.6742
3.73333	131.424	128.224	107.303	100.166
3.75	131.547	128.47	107.426	100.659
3.76667	132.162	127.854	107.672	100.905
3.78333	131.793	128.593	108.041	101.52
3.8	131.793	128.716	108.287	101.889
3.81667	132.654	127.731	108.534	102.135
3.83333	132.162	129.085	108.903	102.751
3.85	132.654	128.47	108.903	103.366
3.86667	133.392	127.977	109.149	103.612
3.88333	132.654	129.454	109.518	103.858
3.9	133.023	128.716	109.887	104.473
3.91667	133.762	128.224	110.379	104.719
3.93333	133.146	129.946	110.379	105.212
3.95	133.392	129.085	110.625	105.581
3.96667	134.008	128.593	110.995	105.827
3.98333	133.392	130.192	110.995	105.95
4	133.762	129.454	111.241	106.319
4.01667	134.5	128.716	111.241	106.934
4.03333	133.639	130.439	111.364	107.427
4.05	133.885	129.577	111.979	107.919
4.06667	134.5	128.962	112.102	108.411
4.08333	134.008	130.808	112.102	108.534
4.1	134.5	129.577	112.348	109.149
4.11667	134.746	129.454	112.594	109.395
4.13333	134.5	131.177	112.963	109.765
4.15	134.623	129.823	112.84	110.257
4.16667	135.238	130.192	113.333	110.38
4.18333	134.746	131.3	113.579	110.749
4.2	134.992	129.946	113.825	111.241
4.21667	135.484	130.685	113.579	111.487
4.23333	134.869	131.177	114.071	111.487
4.25	135.484	129.946	114.44	111.611
4.26667	136.223	131.177	114.932	112.103
4.28333	135.484	130.808	115.055	112.595
4.3	135.977	131.177	114.932	112.718
4.31667	136.592	131.423	115.055	112.964
4.33333	135.977	130.562	115.794	112.964
4.35	136.592	131.423	115.424	113.087
4.36667	136.961	131.054	115.917	113.456
4.38333	135.977	131.054	116.409	113.579
4.4	136.592	132.407	116.409	113.826
4.41667	137.084	131.423	116.532	114.441
4.43333	136.346	131.546	116.409	114.687
4.45	136.592	133.023	116.778	114.687
4.46667	137.207	131.669	117.024	114.933
4.48333	136.592	132.038	117.147	115.179
4.5	137.207	133.638	117.763	115.425
4.51667	137.699	132.161	117.639	115.794
4.53333	136.715	132.654	117.763	116.163
4.55	137.207	134.253	118.009	116.779
4.56667	138.192	132.9	118.501	116.902
4.58333	137.822	133.392	118.378	117.025
4.6	137.699	135.238	118.624	117.025
4.61667	138.561	133.638	119.116	117.271
4.63333	138.069	133.884	119.116	117.517
4.65	137.946	135.607	119.116	117.64
4.66667	138.438	134.253	119.485	117.886
4.68333	137.946	134.499	119.608	118.255
4.7	137.946	136.345	119.978	118.132
4.71667	138.807	134.622	119.978	118.501
4.73333	138.561	134.869	119.978	118.501
4.75	138.438	136.591	120.224	118.379
4.76667	138.93	135.361	120.593	118.748
4.78333	139.053	135.361	120.962	118.994
4.8	138.561	137.083	120.839	119.24
4.81667	139.176	135.607	121.208	119.609
4.83333	139.176	135.73	121.331	119.732
4.85	138.93	137.33	121.7	119.978
4.86667	139.791	136.099	122.07	120.224
4.88333	139.791	135.976	121.823	120.47
4.9	139.299	137.453	122.07	120.594
4.91667	140.037	135.853	122.562	120.84
4.93333	140.284	136.099	122.685	121.086
4.95	139.668	137.699	122.439	121.209
4.96667	140.161	136.591	122.808	121.332
4.98333	140.899	136.222	123.054	121.578
5	140.161	137.822	123.3	121.701
5.01667	140.653	136.714	123.3	122.07
5.03333	141.145	136.591	123.423	122.316
5.05	140.407	138.068	123.423	122.439
5.06667	140.653	136.837	123.669	122.808
5.08333	141.391	136.837	124.161	122.931
5.1	140.776	138.314	123.915	122.931
5.11667	141.145	136.714	124.038	123.055
5.13333	141.76	136.837	124.531	123.547
5.15	141.145	138.56	124.531	123.547
5.16667	141.76	137.083	124.531	123.67
5.18333	142.129	137.207	124.777	124.162
5.2	141.391	138.806	125.023	124.162
5.21667	141.514	137.083	125.023	124.285
5.23333	142.006	137.576	125.515	124.531
5.25	141.637	138.806	125.269	124.777
5.26667	141.76	136.837	125.515	124.777
5.28333	142.129	137.822	125.761	124.9
5.3	141.514	138.683	126.007	125.147
5.31667	141.637	137.083	125.761	125.27
5.33333	142.252	138.314	126.007	125.393
5.35	142.006	138.437	126.623	125.27
5.36667	142.006	137.33	126.007	125.516
5.38333	142.499	138.929	126.13	125.885
5.4	142.252	139.052	126.499	126.254
5.41667	141.883	137.945	126.499	126.5
5.43333	142.745	139.298	126.746	126.992
5.45	142.499	139.298	126.869	127.238
5.46667	142.375	138.314	126.746	127.362
5.48333	142.745	139.545	127.238	127.362
5.5	142.745	139.914	127.484	127.608
5.51667	142.621	138.437	127.484	127.731
5.53333	143.237	139.545	127.115	127.608
5.55	142.621	139.791	127.484	127.484
5.56667	142.868	138.683	127.607	127.484
5.58333	143.483	139.914	127.976	127.608
5.6	143.114	140.16	127.976	127.608
5.61667	142.991	138.806	128.222	127.854
5.63333	143.852	140.283	128.099	128.1
5.65	143.606	140.406	128.222	128.223
5.66667	143.483	139.175	128.468	128.469
5.68333	143.975	140.529	128.222	128.715
5.7	143.237	141.021	128.345	128.838
5.71667	143.729	139.422	128.714	128.961
5.73333	144.098	140.652	129.084	128.961
5.75	143.606	140.652	128.961	129.207
5.76667	143.483	139.545	128.961	129.453
5.78333	144.344	140.898	128.961	129.7
5.8	143.36	141.39	128.961	129.7
5.81667	143.729	140.037	129.207	129.577
5.83333	144.098	141.144	129.207	129.946
5.85	143.483	141.021	128.961	130.069
5.86667	143.606	140.037	129.453	130.069
5.88333	144.59	141.637	129.699	130.192
5.9	143.729	140.775	129.453	130.438
5.91667	143.975	140.283	129.576	130.684
5.93333	144.714	141.76	129.945	131.299
5.95	144.098	141.021	129.822	131.299
5.96667	144.221	140.406	130.068	131.299
5.98333	144.714	142.252	130.068	131.176
6	143.606	140.529	130.191	131.422
6.01667	143.852	140.898	130.314	131.668
6.03333	144.344	142.498	130.314	131.668
6.05	143.606	141.021	130.191	131.915
6.06667	143.729	141.267	130.314	131.915
6.08333	144.221	142.99	130.683	132.038
6.1	143.606	141.39	130.683	132.161
6.11667	143.606	142.129	130.806	132.407
6.13333	144.344	143.728	130.56	132.161
6.15	143.483	141.637	130.683	132.284
6.16667	143.483	142.744	130.929	132.53
6.18333	144.221	144.221	130.683	132.899
6.2	143.606	142.129	130.683	133.022
6.21667	143.852	142.99	130.56	133.145
6.23333	144.467	144.467	130.806	133.268
6.25	143.483	142.375	131.053	133.391
6.26667	143.606	143.236	131.545	133.391
6.28333	144.098	144.467	131.299	133.145
6.3	143.606	142.498	131.545	133.391
6.31667	143.975	143.975	131.668	133.637
6.33333	144.344	144.59	131.545	133.76
6.35	143.606	142.99	131.668	133.883
6.36667	143.606	144.221	131.545	133.883
6.38333	144.467	144.098	131.668	133.883
6.4	143.852	143.359	131.914	134.006
6.41667	143.852	144.713	132.16	134.006
6.43333	144.467	143.851	131.914	134.376
6.45	143.852	143.482	132.037	134.499
6.46667	143.729	145.451	132.406	134.745
6.48333	144.098	143.728	132.16	134.745
6.5	144.344	143.851	132.529	134.868
6.51667	143.729	145.451	132.406	134.868
6.53333	144.344	143.605	132.16	135.114
6.55	144.344	144.098	132.406	135.114
6.56667	143.975	145.943	132.529	135.237
6.58333	144.344	143.975	132.529	135.36
6.6	144.344	144.467	132.775	135.483
6.61667	143.852	145.943	132.529	135.483
6.63333	144.467	144.098	132.898	135.729
6.65	144.344	145.082	133.144	135.729
6.66667	144.098	146.559	133.144	135.975
6.68333	144.59	144.467	132.898	136.098
6.7	144.837	145.328	133.021	136.221
6.71667	143.975	146.313	133.144	136.468
6.73333	144.59	144.467	133.021	136.591
6.75	145.083	145.451	133.391	136.591
6.76667	144.467	146.313	133.391	136.345
6.78333	144.714	144.467	133.144	136.221
6.8	145.206	145.574	133.637	136.468
6.81667	144.714	146.436	133.514	136.591
6.83333	145.206	144.836	133.391	136.468
6.85	145.452	145.943	133.514	136.837
6.86667	144.714	145.82	133.883	136.96
6.88333	145.329	144.59	133.76	137.083
6.9	145.698	145.943	134.006	137.452
6.91667	145.083	145.697	134.006	137.206
6.93333	145.452	144.836	133.883	137.575
6.95	145.821	146.313	133.637	137.821
6.96667	145.083	144.836	133.76	137.821
6.98333	145.821	144.959	133.76	137.698
7	146.313	146.436	134.006	137.821
7.01667	145.329	144.713	134.006	137.821
7.03333	145.944	145.205	133.883	138.067
7.05	145.698	146.559	134.006	138.19
7.06667	145.452	144.713	134.252	138.313
7.08333	145.698	145.205	134.498	138.683
7.1	146.19	146.682	134.375	138.56
7.11667	145.698	144.836	134.621	138.56
7.13333	145.944	145.697	134.621	138.56
7.15	146.067	146.682	134.129	138.56
7.16667	145.575	144.836	134.621	138.683
7.18333	146.067	145.82	134.867	139.052
7.2	145.944	145.82	134.621	138.806
7.21667	145.575	144.959	134.744	138.929
7.23333	146.313	146.19	134.867	138.806
7.25	146.313	145.451	134.744	139.052
7.26667	145.821	145.205	135.113	139.421
7.28333	146.313	146.559	135.482	139.421
7.3	146.313	145.205	135.359	139.421
7.31667	146.067	145.082	135.236	139.544
7.33333	146.682	146.682	135.482	139.544
7.35	146.313	145.082	135.236	139.421
7.36667	146.313	145.451	135.482	139.667
7.38333	146.805	146.436	135.482	139.667
7.4	146.313	144.713	135.359	140.036
7.41667	146.436	145.451	135.359	140.036
7.43333	147.052	146.066	135.606	140.159
7.45	146.559	144.59	135.729	140.405
7.46667	146.436	145.943	135.729	140.528
7.48333	147.052	145.328	135.606	140.898
7.5	146.929	145.205	135.482	140.774
7.51667	146.682	145.943	135.852	140.898
7.53333	147.544	144.836	135.975	140.651
7.55	147.052	145.205	135.852	140.651
7.56667	147.175	146.559	135.729	140.774
7.58333	147.79	144.959	135.852	140.651
7.6	147.421	145.451	135.852	140.651
7.61667	147.544	146.313	135.729	140.651
7.63333	148.036	144.836	135.606	140.774
7.65	147.79	145.697	135.975	140.898
7.66667	147.421	145.943	136.467	141.021
7.68333	147.667	144.959	136.344	141.144
7.7	147.544	146.19	136.713	141.021
7.71667	147.667	145.451	136.467	141.267
7.73333	148.282	144.959	136.344	141.513
7.75	147.79	146.559	136.467	141.636
7.76667	147.79	144.959	136.836	141.759
7.78333	148.528	145.205	136.713	141.759
7.8	147.913	146.805	136.59	141.759
7.81667	148.159	144.959	136.59	141.759
7.83333	148.651	145.328	136.836	141.759
7.85	147.79	146.805	136.713	142.128
7.86667	148.036	144.959	136.959	142.005
7.88333	148.651	145.451	137.082	142.005
7.9	147.913	146.928	136.836	142.128
7.91667	148.036	144.959	136.836	141.882
7.93333	148.282	145.697	136.959	141.882
7.95	148.036	146.682	137.082	141.882
7.96667	148.282	144.836	137.082	142.005
7.98333	148.897	145.82	137.205	141.882
8	147.913	145.697	136.959	142.005
8.01667	148.282	144.713	137.205	142.128
8.03333	148.651	146.19	137.451	142.005
8.05	148.282	145.205	137.451	142.128
8.06667	148.528	144.959	137.205	142.251
8.08333	148.528	146.682	137.574	142.128
8.1	148.282	144.959	137.205	142.128
8.11667	148.897	145.328	137.328	142.251
8.13333	149.02	146.682	137.451	142.374
8.15	148.282	144.959	137.574	142.374
8.16667	148.405	145.451	137.574	142.128
8.18333	148.774	146.928	137.821	142.128
8.2	148.405	145.082	137.574	142.128
8.21667	148.651	145.697	137.944	142.128
8.23333	148.405	146.928	138.067	142.128
8.25	147.79	144.959	138.067	142.251
8.26667	148.528	145.574	138.19	142.374
8.28333	148.405	147.297	137.944	142.374
8.3	147.913	144.959	137.821	142.62
8.31667	148.528	145.697	138.313	142.497
8.33333	148.405	147.051	138.19	142.374
8.35	148.159	145.328	138.313	142.251
8.36667	148.651	146.313	138.682	142.251
8.38333	148.159	146.805	138.313	142.497
8.4	147.667	145.205	138.067	142.374
8.41667	148.405	146.313	138.436	142.374
8.43333	148.405	146.805	138.559	142.374
8.45	147.79	145.082	138.559	142.374
8.46667	148.036	146.559	138.313	142.497
8.48333	148.282	146.559	138.19	142.497
8.5	147.544	145.082	138.19	142.497
8.51667	147.79	146.436	138.682	142.62
8.53333	148.282	146.436	138.805	142.743
8.55	147.544	145.328	138.436	142.743
8.56667	147.913	146.682	138.559	142.743
8.58333	148.159	146.805	138.805	142.62
8.6	147.544	145.82	138.928	142.62
8.61667	147.667	147.051	138.682	142.497
8.63333	148.159	146.559	138.805	142.62
8.65	147.544	145.574	138.928	142.866
8.66667	147.544	147.174	138.928	142.866
8.68333	148.159	146.19	138.805	142.989
8.7	147.421	145.574	138.805	143.113
8.71667	147.79	147.297	139.051	143.236
8.73333	148.159	145.82	139.051	143.236
8.75	147.544	146.066	139.297	143.236
8.76667	147.79	147.297	138.928	143.236
8.78333	148.036	145.697	138.805	143.113
8.8	147.298	146.19	139.051	143.236
8.81667	147.667	147.543	138.928	143.113
8.83333	147.913	145.82	138.682	143.236
8.85	147.421	146.19	139.174	143.113
8.86667	147.79	147.42	139.174	143.113
8.88333	147.913	145.82	138.928	143.236
8.9	147.298	146.313	139.297	143.605
8.91667	147.79	147.666	139.666	143.482
8.93333	147.667	145.574	139.543	143.605
8.95	147.175	146.19	139.789	143.359
8.96667	147.421	147.666	140.159	143.359
8.98333	147.667	145.697	139.789	143.482
9	147.175	146.559	139.912	143.359
9.01667	147.544	147.789	140.036	143.113
9.03333	147.421	145.82	140.282	143.482
9.05	147.175	146.313	139.912	143.359
9.06667	147.544	147.051	140.036	143.605
9.08333	147.298	145.943	140.036	143.359
9.1	146.805	147.174	140.159	143.359
9.11667	147.421	147.42	140.159	143.359
9.13333	146.929	146.19	140.036	143.482
9.15	146.805	147.051	140.405	143.728
9.16667	147.298	147.174	140.897	143.728
9.18333	146.805	146.19	140.528	143.851
9.2	146.805	147.543	140.036	143.974
9.21667	147.175	146.928	140.651	143.974
9.23333	146.805	146.19	140.282	144.097
9.25	146.436	147.42	140.528	143.974
9.26667	147.052	146.805	140.651	143.728
9.28333	146.682	146.19	140.528	143.851
9.3	146.805	147.912	140.528	143.728
9.31667	147.421	146.805	140.651	143.974
9.33333	147.175	146.682	140.159	143.974
9.35	147.052	147.912	140.405	143.974
9.36667	147.421	146.559	140.774	144.097
9.38333	146.682	146.559	140.774	144.22
9.4	146.682	148.405	140.651	144.22
9.41667	147.421	146.928	140.897	144.466
9.43333	146.805	146.682	140.528	144.343
9.45	146.929	148.405	140.774	144.22
9.46667	146.929	146.682	141.02	144.343
9.48333	146.436	147.051	140.651	144.343
9.5	146.682	148.528	140.651	144.343
9.51667	147.175	146.559	140.897	144.22
9.53333	146.559	147.051	140.405	144.22
9.55	146.805	148.651	140.405	144.466
9.56667	147.052	146.928	140.651	144.466
9.58333	146.313	147.297	140.651	144.466
9.6	146.682	148.774	140.774	144.466
9.61667	146.313	146.682	140.897	144.466
9.63333	146.313	147.543	141.02	144.466
9.65	146.559	148.897	140.897	144.22
9.66667	146.313	146.805	140.774	144.466
9.68333	146.313	147.666	141.02	144.589
9.7	146.682	148.651	141.143	144.589
9.71667	145.944	146.928	141.389	144.589
9.73333	146.067	147.912	141.143	144.712
9.75	146.805	148.651	141.143	144.712
9.76667	145.944	146.928	141.266	144.589
9.78333	145.944	148.035	141.02	144.589
9.8	146.559	148.528	141.02	144.466
9.81667	145.821	147.174	141.143	144.466
9.83333	146.19	148.405	140.897	144.466
9.85	146.682	148.405	141.02	144.589
9.86667	145.944	146.928	141.389	144.712
9.88333	146.313	148.281	141.02	144.835
9.9	146.682	148.035	141.143	144.835
9.91667	145.944	147.297	141.635	145.081
9.93333	146.19	148.897	141.512	145.204
9.95	146.805	147.666	141.389	145.081
9.96667	146.067	147.543	141.635	145.081
9.98333	146.067	149.02	141.758	144.958
10	146.067	147.42	141.881	145.081
10.0167	145.821	147.666	141.635	145.081
10.0333	146.19	149.02	141.758	145.204
10.05	146.313	147.174	141.758	145.204
10.0667	145.944	147.912	141.758	145.204
10.0833	146.436	148.897	142.004	145.327
10.1	146.067	147.174	142.127	145.204
10.1167	146.19	148.528	142.127	144.958
10.1333	146.559	149.02	141.881	145.204
10.15	146.313	147.543	142.25	145.451
10.1667	146.559	148.528	142.004	145.451
10.1833	146.929	148.897	142.004	145.574
10.2	146.436	147.543	142.497	145.451
10.2167	146.313	148.774	142.25	145.451
10.2333	146.559	148.281	142.004	145.451
10.25	146.067	147.543	142.127	145.574
10.2667	146.313	149.266	142.497	145.574
10.2833	146.682	148.281	142.374	145.697
10.3	146.436	148.035	142.127	145.697
10.3167	146.313	149.389	142.004	145.697
10.3333	146.805	147.666	141.881	145.697
10.35	146.313	148.281	142.25	145.82
10.3667	146.19	149.758	142.004	145.82
10.3833	147.052	147.912	141.881	145.82
10.4	146.313	148.651	142.004	145.943
10.4167	146.313	149.512	142.497	145.943
10.4333	146.682	147.912	142.25	145.943
10.45	145.821	149.02	142.374	145.82
10.4667	146.19	148.774	142.497	145.82
10.4833	146.682	147.789	142.497	146.189
10.5	145.821	149.512	142.25	146.312
10.5167	146.067	149.143	142.25	146.066
10.5333	146.682	148.405	142.374	145.82
10.55	145.821	149.635	142.497	145.574
10.5667	146.436	149.143	142.374	145.451
10.5833	146.19	148.158	142.127	145.451
10.6	145.698	149.512	142.127	145.574
10.6167	146.067	149.02	142.25	145.451
10.6333	146.436	148.405	142.004	145.451
10.65	145.944	149.881	142.004	145.574
10.6667	146.559	148.651	142.25	145.82
10.6833	146.067	148.405	142.004	145.943
10.7	146.19	149.881	141.758	145.943
10.7167	146.682	148.897	141.881	146.066
10.7333	145.821	148.651	141.881	146.066
10.75	145.944	150.004	142.004	146.066
10.7667	146.19	148.774	142.25	146.066
10.7833	145.944	148.651	141.758	145.943
10.8	145.944	150.127	141.881	146.189
10.8167	146.19	148.405	142.127	146.189
10.8333	145.452	149.02	142.004	146.189
10.85	145.329	150.373	141.881	146.189
10.8667	145.944	148.897	142.25	146.312
10.8833	145.575	149.266	142.004	146.189
10.9	145.575	149.635	142.127	146.312
10.9167	146.19	148.405	141.758	146.435
10.9333	145.452	149.389	141.512	146.558
10.95	145.698	149.143	141.758	146.435
10.9667	145.944	148.528	142.374	146.312
10.9833	145.575	149.758	142.25	146.435
11	145.698	148.897	142.25	146.435
11.0167	146.19	148.405	142.374	146.435
11.0333	145.329	149.758	142.25	146.435
11.05	145.575	148.774	142.004	146.804
11.0667	146.313	148.158	142.127	146.681
11.0833	145.575	149.758	142.25	146.804
11.1	145.575	148.774	142.374	147.05
11.1167	145.944	148.281	142.374	146.927
11.1333	145.452	149.758	142.127	146.681
11.15	145.698	148.158	142.374	146.558
11.1667	145.452	148.774	142.743	146.435
11.1833	145.329	150.004	142.497	146.435
11.2	145.452	148.035	142.004	146.558
11.2167	145.083	148.651	142.25	146.681
11.2333	144.837	149.512	142.374	146.558
11.25	145.575	148.035	142.989	146.435
11.2667	144.837	149.02	142.62	146.189
11.2833	144.96	149.389	142.374	146.312
11.3	145.452	148.035	142.497	146.435
11.3167	144.714	149.143	142.374	146.435
11.3333	144.96	149.266	141.881	146.681
11.35	145.206	148.035	142.25	146.681
11.3667	144.837	149.266	142.374	146.681
11.3833	144.837	148.897	142.743	146.681
11.4	145.329	148.158	142.62	146.804
11.4167	144.96	149.881	142.25	147.173
11.4333	144.96	148.774	142.25	146.927
11.45	145.329	148.158	142.62	147.173
11.4667	144.59	149.635	142.374	147.173
11.4833	144.837	148.528	142.004	147.173
11.5	145.083	148.405	142.004	147.173
11.5167	144.59	149.635	142.497	147.173
11.5333	145.206	148.281	142.127	147.173
11.55	145.083	148.528	142.004	147.173
11.5667	144.344	149.635	142.25	147.05
11.5833	144.714	148.281	142.127	147.173
11.6	144.96	148.651	142.25	147.296
11.6167	144.59	150.127	142.62	147.173
11.6333	145.083	148.405	142.743	147.296
11.65	145.206	148.651	142.866	147.296
11.6667	144.837	150.004	142.989	147.296
11.6833	145.083	148.281	142.497	147.296
11.7	145.698	149.02	142.743	147.419
11.7167	144.96	150.127	143.235	147.542
11.7333	145.575	148.281	142.866	147.666
11.75	145.329	149.143	142.989	147.542
11.7667	145.083	149.881	142.866	147.666
11.7833	145.206	147.912	142.497	147.666
11.8	145.206	149.389	143.112	147.296
11.8167	144.714	149.635	142.989	147.419
11.8333	145.083	147.912	142.866	147.296
11.85	145.083	149.266	143.235	147.173
11.8667	144.59	149.389	143.112	147.173
11.8833	145.329	147.789	142.743	147.419
11.9	145.329	149.143	142.989	147.666
11.9167	145.083	148.774	142.989	147.789
11.9333	145.452	147.666	142.989	147.789
11.95	145.083	149.389	143.235	147.542
11.9667	144.837	148.774	142.989	147.419
11.9833	145.206	147.912	142.989	147.173
12	144.837	149.512	143.358	147.173
12.0167	144.837	148.528	143.481	147.296
12.0333	145.206	148.035	143.235	147.296
12.05	145.083	149.881	143.112	147.419
12.0667	145.206	148.897	143.112	147.419
12.0833	145.452	148.528	143.481	147.419
12.1	144.837	150.004	143.604	147.666
12.1167	145.206	148.774	143.358	147.666
12.1333	145.083	148.528	143.481	147.789
12.15	144.837	150.25	143.604	147.666
12.1667	145.083	148.897	143.604	147.789
12.1833	145.329	148.651	143.727	147.666
12.2	144.96	150.004	143.481	147.542
12.2167	145.083	148.897	143.481	147.789
12.2333	145.329	148.651	143.604	147.912
12.25	144.837	150.373	143.727	148.158
12.2667	145.206	148.897	143.358	148.158
12.2833	145.206	149.02	143.358	148.035
12.3	144.59	150.373	143.481	147.789
12.3167	145.206	148.774	143.727	147.912
12.3333	145.329	149.02	143.727	147.789
12.35	145.083	149.758	143.85	148.035
12.3667	145.698	148.405	143.973	148.035
12.3833	145.452	149.635	143.85	147.912
12.4	144.837	149.635	143.973	147.912
12.4167	145.452	148.405	143.727	147.912
12.4333	145.329	149.881	143.973	148.035
12.45	145.083	149.143	143.727	148.035
12.4667	145.698	148.774	143.604	147.912
12.4833	145.821	150.004	144.219	147.912
12.5	145.452	149.389	143.973	147.912
12.5167	145.944	149.02	144.219	148.035
12.5333	145.329	150.496	143.973	148.035
12.55	145.452	149.02	143.973	148.158
12.5667	146.067	149.02	143.85	147.912
12.5833	145.821	150.496	144.096	147.789
12.6	145.944	148.651	143.727	148.035
12.6167	146.19	149.143	143.604	147.912
12.6333	145.698	150.127	144.096	148.035
12.65	145.944	148.651	144.342	148.158
12.6667	146.313	149.512	144.219	148.158
12.6833	145.575	150.127	144.219	147.912
12.7	145.821	148.774	144.342	148.158
12.7167	146.313	149.635	144.219	148.158
12.7333	145.821	149.758	144.465	147.912
12.75	145.698	148.281	144.589	147.789
12.7667	146.436	149.635	144.835	148.035
12.7833	145.821	149.143	144.835	148.158
12.8	146.067	148.651	144.342	148.158
12.8167	146.559	-63.988	144.589	-69.28
12.8333	145.821	-63.988	144.465	-69.28
12.85	145.944	-63.988	144.712	-69.28
12.8667	146.067	-63.988	144.589	-69.28
12.8833	145.698	-63.988	144.465	-69.28
12.9	146.313	-63.988	144.465	-69.28
12.9167	146.067	-63.988	144.589	-69.28
12.9333	145.575	-63.988	144.342	-69.28
12.95	146.313	-63.988	144.465	-69.28
12.9667	146.313	-63.988	144.589	-69.28
12.9833	145.821	-63.988	144.465	-69.28
13	146.682	-63.988	144.712	-69.28
13.0167	146.067	-63.988	144.342	-69.28
13.0333	145.821	-63.988	144.342	-69.28
13.05	146.313	-63.988	144.712	-69.28
13.0667	146.067	-63.988	144.835	-69.28
13.0833	145.944	-63.988	144.096	-69.28
13.1	146.559	-63.988	144.096	-69.28
13.1167	145.821	-63.988	144.465	-69.28
13.1333	146.067	-63.988	144.712	-69.28
13.15	146.559	-63.988	144.712	-69.28
13.1667	145.821	-63.988	144.712	-69.28
13.1833	146.19	-63.988	144.342	-69.28
13.2	146.559	-63.988	144.835	-69.28
13.2167	146.313	-63.988	144.712	-69.28
13.2333	146.313	-63.988	144.712	-69.28
13.25	146.559	-63.988	144.835	-69.28
13.2667	146.313	-63.988	144.465	-69.28
13.2833	146.805	-63.988	143.973	-69.28
13.3	146.805	-63.988	144.219	-69.28
13.3167	146.559	-63.988	144.342	-69.28
13.3333	146.682	-63.988	144.219	-69.28
13.35	146.559	-63.988	144.342	-69.28
13.3667	146.436	-63.988	144.342	-69.28
13.3833	146.436	-63.988	144.219	-69.28
13.4	146.559	-63.988	144.096	-69.28
13.4167	146.559	-63.988	144.219	-69.28
13.4333	147.298	-63.988	144.219	-69.28
13.45	147.175	-63.988	144.712	-69.28
13.4667	147.052	-63.988	144.712	-69.28
13.4833	147.913	-63.988	144.465	-69.28
13.5	147.544	-63.988	144.219	-69.28
13.5167	147.421	-63.988	144.465	-69.28
13.5333	148.036	-63.988	144.465	-69.28
13.55	147.544	-63.988	144.589	-69.28
13.5667	147.544	-63.988	144.465	-69.28
13.5833	147.79	-63.988	144.465	-69.28
13.6	147.298	-63.988	144.219	-69.28
13.6167	147.421	-63.988	144.342	-69.28
13.6333	147.544	-63.988	144.589	-69.28
13.65	147.175	-63.988	144.219	-69.28
13.6667	147.421	-63.988	144.465	-69.28
13.6833	147.79	-63.988	144.219	-69.28
13.7	147.052	-63.988	144.589	-69.28
13.7167	147.298	-63.988	144.589	-69.28
13.7333	147.79	-63.988	144.465	-69.28
13.75	-87.86	-63.988	144.219	-69.28
13.7667	-87.86	-63.988	144.465	-69.28
13.7833	-87.86	-63.988	144.712	-69.28
13.8	-87.86	-63.988	144.342	-69.28
13.8167	-87.86	-63.988	144.342	-69.28
13.8333	-87.86	-63.988	144.219	-69.28
13.85	-87.86	-63.988	144.589	-69.28
13.8667	-87.86	-63.988	144.465	-69.28
13.8833	-87.86	-63.988	144.712	-69.28
13.9		-63.988	144.465	-69.28
13.9167		-63.988	144.465
13.9333		-63.988	144.342
13.95		-63.988	144.589
13.9667		-63.988	144.589
13.9833		-63.988	144.589
14		-63.988	144.219
14.0167		-63.988	144.219
14.0333		-63.988	144.589
14.05		-63.988	144.465
14.0667		-63.988	144.342
14.0833		-63.988	143.973
14.1		-63.988	144.219
14.1167		-63.988	144.219
14.1333		-63.988	144.342
14.15		-63.988	144.096
14.1667		-63.988	144.219
14.1833		-63.988	144.589
14.2		-63.988	144.465
14.2167		-63.988	144.219
14.2333		-63.988	144.465
14.25		-63.988	144.096
14.2667		-63.988	144.096
14.2833		-63.988	144.219
14.3		-63.988	144.465
14.3167		-63.988	144.835
14.3333		-63.988	144.958
14.35		-63.988	144.465
14.3667		-63.988	144.589
14.3833		-63.988	144.835
14.4		-63.988	144.589
14.4167		-63.988	144.342
14.4333		-63.988	144.465
14.45		-63.988	144.465
14.4667		-63.988
14.4833		-63.988
14.5		-63.988
14.5167		-63.988
14.5333		-63.988
14.55		-63.988
14.5667		-63.988
14.5833		-63.988
14.6		-63.988
14.6167		-63.988
14.6333		-63.988
14.65		-63.988
14.6667		-63.988
14.6833		-63.988
14.7		-63.988
14.7167		-63.988
14.7333		-63.988
14.75		-63.988
14.7667		-63.988
14.7833		-63.988
14.8		-63.988
14.8167		-63.988
14.8333		-63.988
14.85		-63.988
14.8667
14.8833
14.9
14.9167
14.9333
14.95
14.9667
14.9833
15

## Sheet: Fig 2c mouse
wild type	wild type +BIBO3304	mutant	mutant +PYY
2.1743	23.369	49.831	40.983
1.8096	24.867	62.077	9.519
21.357	13.523	65.854	14.413
22.595	38.779	75.362	18.425
14.684	46.571	29.49	34.531
4.4192	58.069	19.148	11.064
6.1174	15.61	19.813	5.8085
7.8243	41.788	26.772
23.91	68.903	22.665
29.415	41.93
9.7196	36.778
11.248
32.871
20.345
45.76
6.8347
6.3701
3.2318
3.5706
16.414
31.912
35.109
39.545
23.767
49.08
5.426
4.7423
11.921

## Sheet: Fig 2c HIO
WT	WT +BIBO	NEUROG3-	NEUROG3- +PYY
7.7234	16.576	33.56	10.068
2.0416	6.416	21.777	19.137
2.8902	9.4507	12.079	0.6362
1.6578	4.82
5.3769	11.791
4.2504	15.971

## Sheet: Fig 3a
time (minutes)	WT+BIBO	WT	KO	KO+PYY
0	0.000517	0	0	0
0.016667	0	0	0	0.123055
0.033333	0	0.24611	0	0.123055
0.05	0	0	0	0
0.066667	0	0.123055	0.246109	0
0.083333	0	0.123055	0.123055	-0.36916
0.1	0.000517	0.123055	0	-0.36916
0.116667	0.000517	0.123055	-0.12305	-0.36916
0.133333	0	-0.24611	0	-0.61527
0.15	0.123572	0.123055	0	-0.98444
0.166667	0.123572	-0.24611	-0.12305	-0.86138
0.183333	0.246626	-0.24611	-0.12305	-0.86138
0.2	0.000517	-0.24611	-0.36916	-0.73833
0.216667	0.123572	-0.24611	0	-1.3536
0.233333	0.123572	-0.36916	0	-1.23055
0.25	0.246626	-0.24611	0	-1.47666
0.266667	0.000517	0	-0.24611	-1.72277
0.283333	0.246626	-0.36916	-0.12305	-1.84582
0.3	0.738845	-0.49222	-0.12305	-2.09193
0.316667	0.615791	-0.24611	-0.12305	-1.96888
0.333333	0.492736	-0.49222	-0.12305	-2.09193
0.35	0.492736	-0.61527	-0.12305	-2.21499
0.366667	0.738845	-0.49222	-0.12305	-2.4611
0.383333	0.8619	-0.61527	-0.24611	-2.83026
0.4	0.984955	-0.61527	-0.12305	-2.58415
0.416667	0.984955	-0.61527	-0.36916	-2.7072
0.433333	0.8619	-0.61527	-0.24611	-2.95331
0.45	0.8619	-0.73833	-0.36916	-2.83026
0.466667	1.10801	-1.3536	-0.24611	-2.83026
0.483333	1.35412	-0.86138	-0.12305	-3.19942
0.5	1.23106	-0.98444	-0.24611	-3.19942
0.516667	1.23106	-0.73833	-0.12305	-3.07637
0.533333	1.35412	-0.36916	-0.24611	-3.19942
0.55	1.47717	-0.36916	-0.24611	-3.19942
0.566667	1.23106	0	-0.36916	-3.56859
0.583333	1.60023	0.24611	-0.36916	-3.44553
0.6	1.47717	0.615274	-0.24611	-3.56859
0.616667	1.72328	0.984438	-0.24611	-3.56859
0.633333	1.84634	1.47666	-0.36916	-3.8147
0.65	1.72328	1.84582	-0.36916	-3.8147
0.666667	1.47717	2.21499	-0.36916	-3.93775
0.683333	1.47717	3.07637	-0.61527	-4.92219
0.7	2.09245	3.44553	-1.3536	-4.42997
0.716667	2.09245	3.69164	-0.73833	-4.30692
0.733333	2.70772	3.93775	-0.36916	-4.18386
0.75	3.07689	4.55303	0	-4.18386
0.766667	3.323	4.92219	-0.24611	-4.18386
0.783333	4.06132	4.92219	-0.49222	-4.30692
0.8	4.92271	5.41441	-0.61527	-4.42997
0.816667	5.53798	5.90663	-0.61527	-4.30692
0.833333	6.27631	6.02968	-0.49222	-4.67608
0.85	6.89158	6.39885	-0.49222	-4.67608
0.866667	7.75297	7.13718	-0.49222	-4.67608
0.883333	8.49129	7.01412	-0.73833	-4.67608
0.9	9.22962	7.38328	-0.73833	-4.79914
0.916667	9.96795	7.62939	-0.61527	-4.79914
0.933333	10.7063	8.36772	-0.36916	-4.79914
0.95	11.0754	8.61383	-0.61527	-4.92219
0.966667	11.9368	8.983	-0.61527	-4.92219
0.983333	12.4291	9.35216	-0.61527	-4.92219
1	13.1674	9.35216	-0.61527	-5.04524
1.01667	13.9057	9.59827	-0.49222	-4.92219
1.03333	14.2749	9.84438	-0.49222	-4.92219
1.05	14.644	10.2135	-0.61527	-5.1683
1.06667	14.8901	10.7058	-0.49222	-5.1683
1.08333	15.5054	10.8288	-0.61527	-5.04524
1.1	15.9976	11.0749	-0.49222	-5.04524
1.11667	16.1207	11.321	-0.36916	-5.29135
1.13333	16.4899	11.6902	-0.36916	-5.41441
1.15	16.736	11.5671	-0.36916	-5.29135
1.16667	17.1051	11.8133	-0.36916	-5.29135
1.18333	17.4743	11.9363	-0.12305	-5.66052
1.2	17.5973	12.0594	-0.24611	-5.78357
1.21667	18.0896	12.0594	-0.36916	-5.41441
1.23333	18.3357	12.3055	-0.24611	-5.41441
1.25	18.0896	12.4285	-0.24611	-5.78357
1.26667	18.8279	12.6746	-0.12305	-5.53746
1.28333	19.4432	12.9207	-0.24611	-5.53746
1.3	19.1971	13.0438	-0.12305	-5.78357
1.31667	19.4432	13.1669	0	-5.53746
1.33333	19.5662	13.2899	0.123055	-5.66052
1.35	19.8123	13.2899	0	-5.66052
1.36667	19.8123	13.6591	0	-5.66052
1.38333	20.0584	13.413	0.123055	-5.66052
1.4	20.4276	13.7821	0.123055	-5.78357
1.41667	20.0584	13.9052	0.123055	-5.90663
1.43333	20.1815	14.0282	0.246109	-5.53746
1.45	20.4276	14.0282	0	-5.41441
1.46667	20.4276	14.2744	0	-5.53746
1.48333	20.5507	14.3974	-0.12305	-5.66052
1.5	20.6737	14.3974	-0.24611	-5.53746
1.51667	20.6737	14.6435	-0.24611	-5.53746
1.53333	20.6737	14.6435	0	-5.53746
1.55	20.6737	14.5205	-0.12305	-5.66052
1.56667	20.9198	15.0127	-0.12305	-5.66052
1.58333	20.6737	15.0127	-0.12305	-5.78357
1.6	20.9198	14.8896	-0.12305	-5.41441
1.61667	20.9198	15.3818	-0.36916	-5.78357
1.63333	21.6581	15.2588	-0.49222	-5.66052
1.65	20.9198	15.5049	-0.49222	-5.66052
1.66667	21.1659	15.5049	-0.36916	-5.53746
1.68333	20.9198	15.751	-0.49222	-5.78357
1.7	21.1659	15.628	-0.49222	-5.66052
1.71667	21.1659	15.8741	-0.49222	-5.53746
1.73333	20.7968	15.751	-0.73833	-5.53746
1.75	20.9198	15.9971	-0.73833	-5.66052
1.76667	21.1659	15.9971	-0.73833	-5.66052
1.78333	21.1659	16.1202	-0.86138	-5.66052
1.8	20.9198	15.9971	-0.73833	-5.78357
1.81667	21.1659	16.1202	-0.86138	-5.66052
1.83333	21.1659	16.1202	-0.98444	-5.66052
1.85	21.1659	15.9971	-1.10749	-5.53746
1.86667	21.412	16.2432	-1.10749	-5.90663
1.88333	21.412	16.4893	-1.23055	-5.66052
1.9	21.289	16.3663	-0.98444	-5.66052
1.91667	21.289	16.7355	-1.10749	-5.53746
1.93333	21.289	16.7355	-1.23055	-5.66052
1.95	21.412	16.7355	-1.23055	-5.53746
1.96667	21.289	16.8585	-1.3536	-5.66052
1.98333	21.412	16.7355	-1.23055	-5.66052
2	21.5351	16.9816	-1.10749	-5.53746
2.01667	21.6581	16.9816	-1.3536	-5.41441
2.03333	21.6581	16.9816	-1.3536	-5.66052
2.05	21.6581	17.3507	-1.47666	-5.53746
2.06667	21.7812	17.5968	-1.59971	-5.41441
2.08333	21.412	17.2277	-1.47666	-5.41441
2.1	21.289	17.3507	-1.47666	-5.53746
2.11667	21.412	17.4738	-1.59971	-5.41441
2.13333	21.412	17.4738	-1.59971	-5.41441
2.15	21.6581	17.2277	-1.59971	-5.66052
2.16667	21.412	17.4738	-1.59971	-5.66052
2.18333	21.289	17.7199	-1.59971	-5.41441
2.2	21.412	17.966	-1.84582	-5.53746
2.21667	21.412	17.966	-1.84582	-5.53746
2.23333	21.412	17.966	-1.72277	-5.53746
2.25	21.412	17.8429	-1.96888	-5.53746
2.26667	21.6581	18.3352	-1.84582	-5.53746
2.28333	22.0273	18.0891	-1.84582	-5.53746
2.3	21.6581	18.3352	-1.72277	-5.66052
2.31667	21.9043	18.3352	-1.47666	-5.66052
2.33333	22.0273	18.2121	-1.47666	-5.41441
2.35	21.7812	18.3352	-1.59971	-5.29135
2.36667	22.1504	18.0891	-1.72277	-5.41441
2.38333	22.3965	18.7043	-1.72277	-5.41441
2.4	22.1504	18.5813	-1.96888	-5.41441
2.41667	22.2734	19.1965	-1.72277	-5.41441
2.43333	22.3965	18.8274	-1.59971	-5.66052
2.45	22.3965	18.7043	-1.59971	-5.53746
2.46667	22.3965	18.9504	-1.72277	-5.41441
2.48333	22.5195	18.9504	-1.59971	-5.29135
2.5	22.8887	19.1965	-1.72277	-5.41441
2.51667	22.8887	18.9504	-1.84582	-5.41441
2.53333	22.8887	19.0735	-1.84582	-5.1683
2.55	23.2579	19.6888	-1.72277	-5.29135
2.56667	23.3809	19.0735	-1.84582	-5.1683
2.58333	23.3809	19.3196	-1.84582	-5.29135
2.6	23.8731	19.5657	-1.84582	-5.29135
2.61667	23.8731	19.5657	-1.84582	-5.04524
2.63333	23.8731	19.5657	-1.72277	-5.1683
2.65	24.2423	19.8118	-1.84582	-5.1683
2.66667	24.6115	19.5657	-1.72277	-4.92219
2.68333	24.4884	19.8118	-1.84582	-4.79914
2.7	24.6115	20.0579	-1.72277	-4.92219
2.71667	24.9806	20.0579	-1.72277	-4.92219
2.73333	25.3498	20.181	-1.84582	-5.04524
2.75	25.5959	20.181	-1.72277	-4.67608
2.76667	25.719	20.304	-1.72277	-4.67608
2.78333	26.2112	20.5501	-1.96888	-4.67608
2.8	26.4573	20.7963	-1.96888	-4.79914
2.81667	26.8265	20.9193	-1.84582	-4.67608
2.83333	26.9495	21.1654	-1.84582	-4.67608
2.85	27.4417	21.0424	-1.84582	-4.67608
2.86667	27.5648	21.4115	-1.84582	-4.67608
2.88333	28.057	21.2885	-1.84582	-4.79914
2.9	28.5492	21.6576	-1.84582	-4.67608
2.91667	28.6723	22.0268	-1.84582	-4.67608
2.93333	29.1645	21.9037	-1.84582	-4.55303
2.95	29.4106	21.7807	-1.84582	-4.67608
2.96667	29.6567	22.2729	-1.96888	-4.55303
2.98333	30.1489	22.6421	-1.96888	-4.55303
3	30.5181	22.7651	-1.72277	-4.42997
3.01667	31.0103	22.6421	-1.96888	-4.42997
3.03333	31.3795	23.2573	-1.96888	-4.18386
3.05	31.9947	23.3804	-1.84582	-4.06081
3.06667	32.2409	23.5035	-1.96888	-4.30692
3.08333	32.7331	23.3804	-1.84582	-4.30692
3.1	32.9792	24.1187	-1.59971	-4.18386
3.11667	33.4714	24.1187	-1.59971	-4.30692
3.13333	34.0867	24.4879	-1.72277	-4.18386
3.15	34.5789	24.8571	-1.84582	-4.18386
3.16667	34.9481	25.1032	-1.96888	-4.18386
3.18333	35.6864	25.4723	-1.96888	-4.18386
3.2	36.0556	25.3493	-2.09193	-3.93775
3.21667	36.5478	25.7184	-2.09193	-4.18386
3.23333	36.7939	25.9645	-2.21499	-4.42997
3.25	37.4092	26.0876	-2.21499	-4.55303
3.26667	37.9014	26.5798	-1.96888	-4.42997
3.28333	38.6397	26.7029	-2.09193	-4.67608
3.3	39.255	27.0721	-2.21499	-4.92219
3.31667	39.6242	27.4412	-2.21499	-4.79914
3.33333	40.1164	27.6873	-1.96888	-4.92219
3.35	40.6086	27.8104	-2.21499	-5.29135
3.36667	40.9778	28.1795	-2.33804	-5.04524
3.38333	41.7161	28.3026	-2.58415	-5.1683
3.4	42.4544	28.7948	-2.4611	-5.41441
3.41667	42.9466	29.164	-2.4611	-5.66052
3.43333	43.808	29.5331	-2.4611	-5.53746
3.45	44.3002	29.9023	-2.58415	-5.53746
3.46667	44.5463	30.1484	-2.58415	-5.78357
3.48333	45.2847	30.7637	-2.58415	-5.78357
3.5	45.8999	30.7637	-2.7072	-5.90663
3.51667	46.6383	31.0098	-2.83026	-6.02968
3.53333	47.2535	31.502	-2.83026	-6.15274
3.55	47.8688	31.6251	-2.83026	-6.02968
3.56667	48.7302	32.2403	-2.95331	-6.02968
3.58333	49.3455	32.3634	-2.95331	-6.27579
3.6	49.7146	33.1017	-2.83026	-6.27579
3.61667	50.453	33.4709	-2.83026	-6.64496
3.63333	50.8221	33.9631	-3.07637	-6.76801
3.65	51.4374	34.4553	-3.32248	-6.64496
3.66667	52.4218	34.5784	-3.19942	-6.5219
3.68333	52.9141	35.0706	-3.32248	-6.64496
3.7	53.4063	35.1937	-3.32248	-6.76801
3.71667	54.1446	35.6859	-3.07637	-6.76801
3.73333	54.5138	36.055	-3.32248	-6.76801
3.75	55.006	36.5473	-3.32248	-7.01412
3.76667	55.8674	37.1625	-3.44553	-6.64496
3.78333	56.7288	37.4086	-3.56859	-7.01412
3.8	57.221	38.0239	-3.56859	-7.01412
3.81667	57.8362	38.5161	-3.8147	-7.13718
3.83333	58.3285	38.7623	-3.8147	-6.89107
3.85	59.3129	38.8853	-3.8147	-7.13718
3.86667	59.6821	39.5006	-3.93775	-7.26023
3.88333	60.2973	40.2389	-3.93775	-7.26023
3.9	61.0357	40.485	-3.8147	-7.13718
3.91667	61.774	41.2233	-3.8147	-7.13718
3.93333	62.2662	41.5925	-4.18386	-7.26023
3.95	63.0046	42.2078	-4.30692	-7.26023
3.96667	63.3737	42.5769	-4.06081	-7.38329
3.98333	63.989	42.8231	-3.93775	-7.62939
4	64.8504	43.0692	-4.18386	-7.62939
4.01667	65.0965	44.0536	-4.30692	-7.62939
4.03333	65.4656	44.2997	-4.30692	-7.99856
4.05	66.204	44.7919	-4.55303	-7.8755
4.06667	67.0654	45.1611	-4.92219	-7.99856
4.08333	67.6806	45.7764	-4.79914	-7.99856
4.1	68.1728	46.2686	-4.67608	-8.24467
4.11667	68.7881	46.5147	-4.55303	-8.24467
4.13333	69.2803	47.13	-4.92219	-8.36772
4.15	69.8956	47.7452	-4.79914	-8.36772
4.16667	70.5109	48.1144	-4.79914	-8.49078
4.18333	71.0031	48.4836	-4.92219	-8.85994
4.2	71.6184	48.8527	-4.79914	-9.10605
4.21667	72.1106	49.468	-4.79914	-9.35216
4.23333	72.6028	50.0833	-4.79914	-9.35216
4.25	73.095	50.5755	-4.92219	-9.59827
4.26667	73.9564	51.0677	-5.04524	-9.72133
4.28333	74.0795	51.1908	-5.04524	-9.84438
4.3	74.5717	51.806	-4.92219	-9.96743
4.31667	75.4331	52.1752	-5.04524	-10.0905
4.33333	75.9253	52.6674	-5.04524	-10.3366
4.35	76.1714	53.0366	-5.29135	-10.0905
4.36667	76.7867	53.5288	-5.04524	-10.3366
4.38333	77.1559	54.1441	-5.04524	-10.5827
4.4	77.7711	54.3902	-5.1683	-10.7058
4.41667	78.1403	54.8824	-5.29135	-10.7058
4.43333	78.7556	55.3746	-5.29135	-10.8288
4.45	79.0017	55.9899	-5.29135	-10.7058
4.46667	79.4939	56.4821	-5.29135	-11.0749
4.48333	79.8631	56.8513	-5.29135	-11.0749
4.5	80.3553	57.3435	-5.29135	-11.4441
4.51667	80.8475	57.5896	-5.41441	-11.198
4.53333	81.0936	57.8357	-5.29135	-11.5671
4.55	81.4628	58.5741	-5.29135	-11.8133
4.56667	81.8319	59.1893	-5.53746	-11.8133
4.58333	82.2011	59.3124	-6.02968	-11.8133
4.6	82.5703	59.9277	-5.53746	-12.3055
4.61667	83.0625	60.5429	-5.66052	-12.4285
4.63333	83.1855	60.666	-5.41441	-12.5516
4.65	83.5547	61.1582	-5.66052	-12.5516
4.66667	84.0469	61.5274	-5.66052	-12.6746
4.68333	84.293	62.0196	-5.53746	-12.9207
4.7	84.9083	62.2657	-5.29135	-13.0438
4.71667	84.9083	62.881	-5.53746	-13.2899
4.73333	85.2775	63.4963	-5.53746	-13.1669
4.75	85.6466	63.7424	-5.66052	-13.2899
4.76667	86.0158	64.2346	-5.53746	-13.413
4.78333	86.1388	64.4807	-5.53746	-13.2899
4.8	86.6311	64.8499	-5.41441	-13.6591
4.81667	86.8772	65.096	-5.41441	-13.9052
4.83333	87.1233	65.3421	-5.41441	-13.9052
4.85	87.4924	66.0804	-5.66052	-14.0282
4.86667	87.6155	66.4496	-5.53746	-14.2744
4.88333	88.2308	67.0648	-5.53746	-14.3974
4.9	87.9847	67.1879	-5.29135	-14.2744
4.91667	88.1077	67.5571	-5.29135	-14.2744
4.93333	88.3538	68.0493	-5.41441	-14.5205
4.95	89.2152	68.5415	-5.29135	-14.3974
4.96667	89.0922	69.0337	-5.1683	-14.3974
4.98333	89.2152	69.0337	-5.04524	-14.2744
5	89.4613	69.8951	-4.92219	-14.6435
5.01667	89.5844	69.8951	-5.04524	-14.7666
5.03333	89.8305	70.6334	-4.92219	-14.7666
5.05	89.8305	70.7565	-5.1683	-14.8896
5.06667	90.0766	71.0026	-5.04524	-15.0127
5.08333	90.4458	71.4948	-5.04524	-14.8896
5.1	90.6919	72.1101	-4.92219	-15.0127
5.11667	90.8149	72.1101	-4.92219	-15.1357
5.13333	90.8149	72.7254	-4.92219	-15.2588
5.15	90.8149	73.0945	-4.92219	-15.2588
5.16667	91.061	73.0945	-4.79914	-15.3818
5.18333	90.938	73.4637	-4.92219	-15.2588
5.2	90.8149	73.8328	-4.92219	-15.5049
5.21667	91.061	74.3251	-4.67608	-15.628
5.23333	91.5533	74.9403	-4.55303	-15.5049
5.25	91.7994	75.1864	-4.67608	-15.5049
5.26667	91.9224	75.4326	-4.55303	-15.628
5.28333	91.9224	75.8017	-4.55303	-15.5049
5.3	91.9224	76.417	-4.55303	-15.5049
5.31667	92.2916	76.54	-4.55303	-15.751
5.33333	92.4146	76.6631	-4.55303	-15.751
5.35	92.4146	77.0323	-4.42997	-15.751
5.36667	92.5377	77.1553	-4.18386	-15.628
5.38333	92.7838	77.5245	-4.06081	-15.8741
5.4	92.4146	77.6475	-4.18386	-15.751
5.41667	92.2916	77.8937	-4.18386	-15.751
5.43333	92.5377	78.5089	-4.06081	-15.751
5.45	92.5377	78.755	-3.93775	-15.5049
5.46667	92.5377	79.0011	-3.93775	-15.0127
5.48333	93.0299	79.1242	-3.8147	-15.2588
5.5	92.5377	79.4934	-3.8147	-15.1357
5.51667	92.7838	79.8625	-3.93775	-15.0127
5.53333	92.6607	79.9856	-3.69164	-14.8896
5.55	92.7838	80.4778	-3.56859	-15.1357
5.56667	93.0299	80.6009	-3.44553	-14.7666
5.58333	92.9069	80.847	-3.56859	-14.8896
5.6	93.0299	81.3392	-3.44553	-15.1357
5.61667	93.0299	81.5853	-3.44553	-14.8896
5.63333	93.0299	81.7083	-3.32248	-14.8896
5.65	92.7838	81.9545	-3.32248	-14.7666
5.66667	92.9069	82.0775	-3.32248	-14.6435
5.68333	93.0299	82.0775	-3.32248	-14.3974
5.7	93.0299	82.5697	-3.32248	-14.2744
5.71667	93.0299	82.6928	-3.44553	-14.1513
5.73333	93.153	83.185	-3.32248	-14.0282
5.75	92.7838	83.185	-3.19942	-13.9052
5.76667	93.0299	83.4311	-2.95331	-13.9052
5.78333	92.9069	83.5542	-3.07637	-13.6591
5.8	93.153	83.9233	-3.07637	-13.536
5.81667	93.3991	84.1694	-2.95331	-13.413
5.83333	93.276	84.5386	-2.83026	-13.2899
5.85	93.5221	84.6617	-2.7072	-13.0438
5.86667	93.276	85.2769	-2.7072	-12.9207
5.88333	93.3991	85.2769	-2.83026	-12.5516
5.9	93.3991	85.4	-2.7072	-12.3055
5.91667	93.3991	85.523	-2.83026	-12.4285
5.93333	93.3991	85.7692	-2.83026	-12.0594
5.95	93.5221	86.2614	-2.83026	-11.9363
5.96667	93.5221	86.2614	-2.95331	-11.8133
5.98333	93.276	86.3844	-2.95331	-11.6902
6	93.3991	86.3844	-3.07637	-11.5671
6.01667	93.5221	86.7536	-3.07637	-11.6902
6.03333	93.3991	87.3689	-2.95331	-11.4441
6.05	93.6452	87.615	-3.07637	-11.4441
6.06667	93.5221	87.2458	-2.95331	-11.321
6.08333	93.7682	87.738	-2.7072	-11.198
6.1	93.7682	88.1072	-2.7072	-10.9519
6.11667	93.7682	88.1072	-2.58415	-10.8288
6.13333	93.6452	88.1072	-2.7072	-10.8288
6.15	93.3991	88.5994	-2.58415	-10.7058
6.16667	93.6452	88.7225	-2.58415	-10.5827
6.18333	93.5221	88.9686	-2.58415	-10.4597
6.2	93.5221	88.8455	-2.4611	-10.4597
6.21667	93.5221	89.0916	-2.33804	-10.0905
6.23333	93.7682	89.0916	-2.21499	-10.0905
6.25	93.8913	89.4608	-2.33804	-9.84438
6.26667	93.7682	89.5839	-2.21499	-9.72133
6.28333	93.5221	89.83	-2.09193	-9.59827
6.3	93.5221	90.0761	-2.09193	-9.59827
6.31667	93.7682	89.953	-2.09193	-9.35216
6.33333	94.0143	90.3222	-2.09193	-9.22911
6.35	93.7682	90.3222	-2.09193	-8.983
6.36667	93.8913	90.1991	-2.33804	-9.22911
6.38333	94.0143	90.5683	-2.33804	-8.85994
6.4	94.0143	90.5683	-2.09193	-8.73689
6.41667	94.2605	90.6913	-2.09193	-8.73689
6.43333	94.0143	90.8144	-2.21499	-8.73689
6.45	94.1374	90.9375	-2.33804	-8.61383
6.46667	94.2605	91.3066	-2.09193	-8.36772
6.48333	93.8913	91.0605	-1.96888	-8.36772
6.5	93.8913	91.3066	-1.84582	-8.24467
6.51667	94.2605	91.5527	-1.96888	-7.8755
6.53333	94.0143	91.6758	-1.96888	-8.12161
6.55	94.0143	91.4297	-1.96888	-7.8755
6.56667	94.2605	91.3066	-1.72277	-7.62939
6.58333	94.3835	91.7988	-1.84582	-7.62939
6.6	94.2605	91.9219	-1.72277	-7.62939
6.61667	94.7527	92.045	-1.72277	-7.50634
6.63333	94.6296	91.7988	-1.72277	-7.26023
6.65	94.6296	91.7988	-1.47666	-7.01412
6.66667	94.7527	91.7988	-1.47666	-6.89107
6.68333	94.7527	92.168	-1.3536	-6.89107
6.7	94.7527	92.168	-1.23055	-6.64496
6.71667	94.7527	92.2911	-1.23055	-6.5219
6.73333	94.8757	92.5372	-1.10749	-6.15274
6.75	94.8757	92.5372	-1.3536	-6.15274
6.76667	94.9988	92.9063	-1.3536	-5.90663
6.78333	94.8757	92.6602	-1.23055	-5.78357
6.8	94.9988	92.7833	-0.98444	-5.66052
6.81667	94.8757	92.6602	-0.98444	-6.02968
6.83333	94.8757	92.6602	-0.98444	-5.78357
6.85	95.2449	93.0294	-0.98444	-5.53746
6.86667	95.1218	93.1525	-0.98444	-5.53746
6.88333	95.3679	93.2755	-0.98444	-5.41441
6.9	95.491	93.2755	-0.98444	-5.53746
6.91667	95.6141	93.0294	-1.10749	-5.29135
6.93333	95.3679	93.3986	-0.98444	-5.41441
6.95	95.491	93.5216	-0.86138	-4.92219
6.96667	95.6141	93.8908	-0.86138	-4.92219
6.98333	95.8602	93.7677	-0.98444	-4.79914
7	95.491	93.6447	-0.98444	-4.67608
7.01667	95.6141	93.6447	-0.73833	-4.55303
7.03333	95.9832	93.7677	-0.86138	-4.67608
7.05	96.1063	93.6447	-0.86138	-4.42997
7.06667	95.9832	93.7677	-0.86138	-4.18386
7.08333	96.2293	94.0138	-0.86138	-4.18386
7.1	96.2293	94.0138	-0.86138	-4.06081
7.11667	96.3524	94.0138	-0.73833	-3.93775
7.13333	96.4754	94.0138	-0.73833	-3.8147
7.15	96.5985	94.0138	-0.61527	-3.93775
7.16667	96.7215	93.8908	-0.49222	-3.69164
7.18333	96.9677	94.1369	-0.36916	-3.69164
7.2	96.9677	94.0138	-0.36916	-3.56859
7.21667	97.0907	94.1369	-0.24611	-3.32248
7.23333	97.2138	94.2599	-0.36916	-3.56859
7.25	97.0907	94.2599	-0.36916	-3.69164
7.26667	97.3368	94.6291	-0.36916	-3.44553
7.28333	97.3368	94.2599	-0.36916	-3.32248
7.3	97.4599	94.383	-0.36916	-3.32248
7.31667	97.706	94.1369	-0.12305	-3.32248
7.33333	97.706	94.0138	-0.36916	-2.95331
7.35	97.5829	94.2599	-0.12305	-2.83026
7.36667	97.829	94.383	-0.12305	-3.07637
7.38333	98.0751	94.2599	-0.24611	-2.95331
7.4	97.829	94.383	0	-3.07637
7.41667	98.0751	94.383	-0.12305	-3.19942
7.43333	97.829	94.0138	-0.12305	-3.44553
7.45	97.9521	94.2599	-0.12305	-3.44553
7.46667	98.1982	94.0138	0	-3.44553
7.48333	98.1982	94.1369	0.246109	-3.8147
7.5	98.3213	94.2599	0.123055	-3.56859
7.51667	98.5674	93.8908	0	-3.93775
7.53333	98.5674	94.383	0	-3.93775
7.55	98.5674	94.2599	0.246109	-3.93775
7.56667	98.5674	94.2599	0.246109	-3.93775
7.58333	98.6904	94.1369	0.369164	-4.30692
7.6	99.0596	94.1369	0.246109	-4.18386
7.61667	99.0596	94.2599	0.123055	-4.18386
7.63333	99.0596	94.2599	0.123055	-4.30692
7.65	99.3057	94.0138	-0.12305	-4.30692
7.66667	99.5518	94.2599	0	-4.42997
7.68333	99.3057	94.2599	0	-4.42997
7.7	99.4288	94.383	0.123055	-4.18386
7.71667	99.6749	94.2599	0.246109	-4.42997
7.73333	99.5518	94.1369	-0.12305	-4.55303
7.75	99.7979	94.383	0.123055	-4.30692
7.76667	99.921	94.5061	0.246109	-4.30692
7.78333	100.167	94.6291	0.369164	-4.55303
7.8	100.167	94.7522	0.369164	-4.55303
7.81667	100.29	94.7522	0.615274	-4.42997
7.83333	100.167	94.8752	0.615274	-4.30692
7.85	100.167	94.6291	0.615274	-4.18386
7.86667	100.044	94.5061	0.615274	-4.06081
7.88333	100.29	94.6291	0.738328	-4.18386
7.9	100.536	94.7522	0.861383	-4.42997
7.91667	100.413	94.8752	0.984438	-4.30692
7.93333	100.536	94.9983	0.861383	-4.06081
7.95	100.905	94.5061	0.861383	-4.30692
7.96667	100.659	94.8752	0.615274	-4.30692
7.98333	101.151	95.2444	0.738328	-4.18386
8	100.905	94.9983	0.738328	-4.18386
8.01667	100.905	95.6135	0.861383	-4.30692
8.03333	100.905	95.2444	0.861383	-4.18386
8.05	101.028	95.2444	0.984438	-4.06081
8.06667	101.028	95.4905	1.23055	-4.42997
8.08333	101.644	95.7366	0.861383	-4.18386
8.1	101.644	95.3674	0.984438	-4.42997
8.11667	101.644	95.6135	1.10749	-4.55303
8.13333	101.398	95.7366	1.23055	-4.42997
8.15	101.767	95.8597	1.23055	-4.18386
8.16667	102.259	95.9827	1.23055	-4.42997
8.18333	102.259	96.2288	1.23055	-4.42997
8.2	101.89	96.2288	1.23055	-4.30692
8.21667	102.136	96.2288	1.23055	-4.30692
8.23333	102.382	96.1058	1.23055	-4.42997
8.25	102.505	96.2288	1.47666	-4.42997
8.26667	102.505	95.9827	1.59971	-4.42997
8.28333	102.874	95.9827	1.59971	-4.06081
8.3	102.751	96.2288	1.84582	-3.44553
8.31667	102.874	96.4749	1.72277	-3.32248
8.33333	102.997	96.4749	1.96888	-2.95331
8.35	102.997	96.8441	1.72277	-2.33804
8.36667	102.997	96.598	1.96888	-2.21499
8.38333	103.12	96.721	2.33804	-1.96888
8.4	103.367	96.721	2.09193	-1.59971
8.41667	103.613	96.9671	2.09193	-1.47666
8.43333	103.49	96.721	2.21499	-1.23055
8.45	103.613	96.598	2.09193	-1.10749
8.46667	103.613	96.721	1.96888	-0.98444
8.48333	103.736	97.0902	1.96888	-0.98444
8.5	103.859	97.0902	1.96888	-0.73833
8.51667	104.105	97.3363	1.96888	-0.49222
8.53333	103.982	97.4594	1.84582	-0.61527
8.55	104.228	97.3363	1.96888	-0.24611
8.56667	104.105	97.3363	2.09193	-0.12305
8.58333	104.474	97.4594	1.96888	-0.24611
8.6	104.351	97.4594	2.33804	-0.12305
8.61667	104.597	97.4594	2.09193	0.24611
8.63333	104.597	97.5824	2.09193	0.123055
8.65	104.597	97.7055	2.33804	0.123055
8.66667	104.843	97.7055	2.21499	0.492219
8.68333	104.72	97.5824	2.09193	0.615274
8.7	104.72	97.5824	2.33804	0.738329
8.71667	104.966	97.7055	2.58415	0.861383
8.73333	104.966	97.4594	2.33804	1.10749
8.75	104.843	97.9516	2.58415	0.738329
8.76667	105.089	98.1977	2.33804	0.861383
8.78333	105.212	98.1977	2.33804	0.861383
8.8	104.966	98.4438	2.46109	0.984438
8.81667	105.089	98.5669	2.46109	0.738329
8.83333	105.089	98.3208	2.33804	1.10749
8.85	105.828	98.5669	2.33804	1.10749
8.86667	105.458	98.936	2.46109	1.23055
8.88333	105.212	98.813	2.58415	1.23055
8.9	105.212	98.813	2.70721	1.47666
8.91667	105.212	99.0591	2.58415	1.47666
8.93333	105.458	98.936	2.70721	1.59971
8.95	105.335	99.0591	2.95331	1.72277
8.96667	105.458	99.1821	2.95331	1.72277
8.98333	105.704	99.1821	2.70721	1.84582
9	105.828	98.936	2.70721	1.84582
9.01667	105.704	99.0591	2.83026	1.96888
9.03333	105.582	99.1821	2.83026	1.96888
9.05	105.828	98.813	2.70721	1.96888
9.06667	105.828	99.1821	3.07637	1.96888
9.08333	106.074	99.0591	3.07637	2.21499
9.1	105.828	99.4282	3.07637	2.09193
9.11667	106.074	99.4282	2.95331	2.33804
9.13333	106.32	99.4282	3.07637	2.46109
9.15	105.828	99.4282	2.95331	2.58415
9.16667	105.951	99.4282	3.19942	2.46109
9.18333	106.074	99.6744	3.07637	2.58415
9.2	106.197	99.5513	3.19942	2.58415
9.21667	106.32	99.5513	3.07637	2.46109
9.23333	106.074	99.6744	3.19942	2.58415
9.25	106.32	100.043	3.32248	2.58415
9.26667	106.32	99.9205	3.19942	2.70721
9.28333	106.32	100.167	3.19942	2.70721
9.3	106.197	99.6744	3.19942	2.70721
9.31667	106.32	99.7974	3.19942	2.95331
9.33333	106.32	100.29	3.32248	2.95331
9.35	106.32	100.043	3.32248	3.07637
9.36667	106.566	100.29	3.32248	3.32248
9.38333	106.812	100.043	3.32248	3.32248
9.4	106.935	100.29	3.32248	3.44553
9.41667	107.058	100.413	3.44553	3.56859
9.43333	107.058	100.413	3.56859	3.69164
9.45	107.058	100.413	3.44553	3.56859
9.46667	107.304	100.413	3.19942	3.8147
9.48333	107.427	100.659	3.19942	3.93775
9.5	107.304	100.782	3.44553	3.93775
9.51667	107.427	100.659	3.56859	4.18386
9.53333	107.304	100.659	3.56859	4.06081
9.55	107.304	101.028	3.56859	4.06081
9.56667	107.427	100.782	3.56859	4.18386
9.58333	107.427	100.782	3.69164	4.42997
9.6	107.796	100.782	3.56859	4.55303
9.61667	107.673	101.274	3.56859	4.55303
9.63333	107.427	101.274	3.8147	4.79913
9.65	107.304	101.397	3.8147	4.79913
9.66667	107.55	101.274	4.06081	4.92219
9.68333	107.796	101.52	3.8147	4.92219
9.7	107.304	101.643	3.8147	4.92219
9.71667	107.673	101.766	3.8147	4.92219
9.73333	107.673	101.889	3.93775	4.79913
9.75	107.673	102.012	3.69164	4.67608
9.76667	107.427	102.258	3.8147	4.79913
9.78333	107.55	102.012	3.8147	5.04525
9.8	107.427	102.258	3.8147	5.04525
9.81667	107.796	102.505	3.8147	5.1683
9.83333	107.673	102.258	3.8147	5.29135
9.85	107.796	102.505	3.69164	5.41441
9.86667	107.919	102.628	3.69164	5.29135
9.88333	107.796	102.628	3.93775	5.66052
9.9	107.55	102.751	3.8147	5.41441
9.91667	107.673	102.751	4.06081	5.66052
9.93333	107.796	102.997	3.8147	5.66052
9.95	107.796	103.12	3.8147	5.90663
9.96667	107.919	103.243	3.93775	5.90663
9.98333	107.796	103.366	3.69164	6.02968
10	107.919	103.12	3.69164	6.15274
10.0167	108.043	103.243	3.8147	6.15274
10.0333	108.289	103.12	3.8147	6.15274
10.05	107.919	103.12	3.56859	6.15274
10.0667	107.919	103.12	3.56859	6.27579
10.0833	107.919	103.243	3.56859	6.15274
10.1	107.796	103.366	3.56859	6.39885
10.1167	108.043	103.612	3.56859	6.39885
10.1333	107.796	103.366	3.44553	6.64496
10.15	107.796	103.489	3.69164	6.64496
10.1667	107.919	103.612	3.56859	7.01412
10.1833	108.043	103.489	3.44553	6.89107
10.2	108.166	103.489	3.56859	7.01412
10.2167	108.289	103.735	3.56859	6.89107
10.2333	108.043	103.981	3.69164	6.89107
10.25	108.043	103.981	3.56859	7.13718
10.2667	108.166	104.35	3.8147	7.26023
10.2833	108.289	103.735	3.56859	7.26023
10.3	108.166	103.981	3.56859	7.38328
10.3167	108.412	104.104	3.8147	7.38328
10.3333	108.412	104.227	3.8147	7.26023
10.35	108.412	104.227	3.69164	7.50634
10.3667	108.412	104.474	3.56859	7.62939
10.3833	108.535	104.474	3.8147	7.62939
10.4	108.289	104.474	3.8147	7.38328
10.4167	108.535	104.474	3.8147	7.50634
10.4333	108.781	104.597	3.69164	7.50634
10.45	108.781	104.597	3.69164	7.62939
10.4667	108.412	104.843	3.69164	7.62939
10.4833	109.027	104.72	3.8147	7.62939
10.5	108.289	104.597	3.8147	7.99856
10.5167	108.535	105.089	3.69164	7.8755
10.5333	108.535	105.089	3.56859	7.99856
10.55	108.658	105.089	3.8147	7.8755
10.5667	108.658	105.089	3.8147	8.12161
10.5833	108.535	105.212	3.69164	8.12161
10.6	108.412	105.212	3.69164	8.12161
10.6167	108.289	105.335	3.56859	8.24467
10.6333	108.289	105.581	3.56859	8.24467
10.65	108.658	105.335	3.69164	8.24467
10.6667	108.535	105.458	3.44553	8.49078
10.6833	108.166	105.458	3.56859	8.61383
10.7	108.535	105.581	3.69164	8.49078
10.7167	108.289	105.581	3.69164	8.61383
10.7333	108.412	105.581	3.56859	8.73689
10.75	108.412	105.704	3.8147	8.73689
10.7667	108.781	105.581	3.56859	8.85994
10.7833	108.535	105.704	3.56859	8.983
10.8	108.412	105.458	3.56859	8.983
10.8167	108.289	105.581	3.56859	8.983
10.8333	108.412	105.95	3.56859	9.10605
10.85	108.412	105.95	3.44553	9.22911
10.8667	108.535	105.704	3.32248	9.22911
10.8833	108.412	105.95	3.32248	9.47522
10.9	108.289	106.319	3.56859	9.72133
10.9167	108.412	105.95	3.56859	9.47522
10.9333	108.289	105.95	3.07637	9.47522
10.95	108.166	106.196	3.32248	9.59827
10.9667	108.289	106.196	3.44553	9.59827
10.9833	108.289	106.073	3.44553	9.72133
11	108.043	106.196	3.56859	9.84438
11.0167	108.043	106.196	3.44553	9.84438
11.0333	108.166	106.319	3.19942	9.96744
11.05	108.412	106.565	3.56859	10.0905
11.0667	108.412	106.565	3.56859	10.0905
11.0833	108.412	106.565	3.56859	10.0905
11.1	108.535	106.565	3.56859	10.3366
11.1167	108.289	106.442	3.44553	10.4596
11.1333	108.289	106.565	3.56859	10.3366
11.15	108.166	106.811	3.32248	10.7058
11.1667	108.043	106.689	3.44553	10.7058
11.1833	108.166	106.565	3.69164	10.5827
11.2	108.043	106.565	3.69164	10.5827
11.2167	107.919	106.442	3.69164	10.7058
11.2333	107.673	106.689	3.56859	10.5827
11.25	107.673	107.058	3.69164	10.8288
11.2667	107.919	107.058	3.69164	11.0749
11.2833	107.919	107.304	3.8147	11.0749
11.3	107.796	107.058	4.06081	11.198
11.3167	107.919	107.304	3.8147	11.321
11.3333	107.796	107.427	3.8147	11.321
11.35	107.796	107.427	3.8147	11.4441
11.3667	107.673	107.304	3.69164	11.4441
11.3833	107.55	107.304	3.8147	11.5671
11.4	107.673	107.181	3.93775	11.6902
11.4167	107.919	106.935	3.93775	11.8133
11.4333	107.796	107.304	3.8147	11.8133
11.45	107.673	107.55	3.8147	11.9363
11.4667	107.673	107.304	3.8147	12.1824
11.4833	107.919	107.304	3.93775	11.9363
11.5	108.043	107.55	3.8147	12.3055
11.5167	107.796	107.55	4.06081	12.3055
11.5333	107.796	107.304		12.0594
11.55	107.796	107.796		12.4285
11.5667	107.673	107.304		12.6746
11.5833	107.427	107.55		12.7977
11.6	107.796	107.304		12.9207
11.6167	107.55	107.427		13.1669
11.6333	107.796	107.427		13.0438
11.65	107.796	107.304		13.0438
11.6667	107.919	107.427		13.2899
11.6833	107.919	107.55		13.2899
11.7	108.043	107.796		13.2899
11.7167	107.919	107.919		13.413
11.7333	108.043	107.796		13.536
11.75	107.919	108.042		13.2899
11.7667	108.289	107.796		13.536
11.7833	108.043	107.919		13.6591
11.8	107.796	108.288		13.536
11.8167	107.55	107.796		13.6591
11.8333	107.673	108.042		13.7821
11.85	107.796	108.042		13.7821
11.8667	107.55	107.796		13.7821
11.8833	107.796	108.042		14.1513
11.9	107.673	108.042		14.2744
11.9167	107.796	108.042		13.9052
11.9333	107.673	108.165		14.1513
11.95	107.673	108.042		14.2744
11.9667	107.673	108.411		14.1513
11.9833	107.796	108.165		14.3974
12	107.673	108.411		14.3974
12.0167	107.427	108.411		14.5205
12.0333	107.796	108.288		14.2744
12.05	107.796	108.411		14.6435
12.0667	107.796	108.288		14.5205
12.0833	107.55	108.288		14.5205
12.1	107.796	108.534		14.6435
12.1167	107.673	108.411		14.5205
12.1333	107.796	108.534		14.6435
12.15	108.043	108.534		14.6435
12.1667	107.673	108.534		14.7666
12.1833	107.796	108.411		14.7666
12.2	107.796	108.657		14.8896
12.2167	107.673	108.534		14.7666
12.2333	107.304	108.534		14.7666
12.25	107.55	108.534		15.0127
12.2667	107.796	108.657		15.0127
12.2833	107.673	108.903
12.3	107.55	108.903
12.3167	107.304	109.026
12.3333	107.427	108.903
12.35	107.55	108.903
12.3667	107.796	108.903
12.3833	107.673	108.903
12.4	107.673	109.026
12.4167	107.55	108.903
12.4333	107.796	108.78
12.45	107.673	108.903
12.4667	107.55	109.15
12.4833	107.55	109.15
12.5	107.796	109.026
12.5167	107.427	109.026
12.5333	107.55	109.273
12.55	107.673	109.396
12.5667	107.919	109.396
12.5833	107.796	109.519
12.6	108.166	109.396
12.6167	107.796	109.15
12.6333	107.919	109.15
12.65	107.919	109.15
12.6667	107.919	108.78
12.6833	108.043	109.273
12.7	108.043	109.273
12.7167	108.043	109.15
12.7333	108.289	109.026
12.75	107.919	109.273
12.7667	108.166	109.15
12.7833	108.289	109.026
12.8	108.535	109.026
12.8167	108.535	108.903
12.8333	108.412	108.903
12.85	108.289	108.903
12.8667	108.412	109.026
12.8833	108.535	109.15
12.9	108.658	109.15
12.9167	109.027	109.15
12.9333	108.904	109.273
12.95	108.781	109.642
12.9667	109.027	109.519
12.9833	109.027	109.519
13	109.15	109.273
13.0167	109.273	109.396
13.0333	109.273	109.642
13.05	109.396	109.519
13.0667	109.519	109.273
13.0833	109.888	109.519
13.1	109.273	109.519
13.1167	109.396	109.15
13.1333	109.519	109.519
13.15	109.519
13.1667	110.011
13.1833	109.396
13.2	109.642
13.2167	109.519
13.2333	109.519
13.25	109.519
13.2667	109.765
13.2833	109.888
13.3	109.888
13.3167	109.765
13.3333	110.011
13.35	110.258
13.3667	110.135
13.3833	109.888
13.4	109.888
13.4167	109.888
13.4333	109.765
13.45	109.888
13.4667	110.011
13.4833	109.888
13.5	110.011
13.5167	110.011
13.5333	109.642
13.55	110.011
13.5667	110.258
13.5833	110.258
13.6	110.135
13.6167	110.011
13.6333	110.011
13.65	109.888
13.6667	110.135
13.6833	109.888
13.7	110.011
13.7167	110.135
13.7333	110.011
13.75	109.888
13.7667	110.011
13.7833	110.135
13.8	110.135
13.8167	110.258
13.8333	110.011
13.85	110.135
13.8667	109.888
13.8833	109.765
13.9	110.011
13.9167	110.011
13.9333	109.888
13.95	109.888
13.9667	110.011
13.9833	109.888
14	109.888
14.0167	109.642
14.0333	109.642
14.05	109.642
14.0667	109.765
14.0833	110.011
14.1	109.888
14.1167	110.135
14.1333	109.888
14.15	109.519
14.1667	109.519
14.1833	109.519
14.2	109.642
14.2167	109.519
14.2333	109.519
14.25	109.519
14.2667	109.765
14.2833	109.642
14.3	109.765
14.3167	109.642
14.3333	109.888
14.35	109.888
14.3667	110.011
14.3833	109.519
14.4	109.519
14.4167	109.519
14.4333	109.519
14.45	109.396
14.4667	109.273
14.4833	109.15
14.5	109.396
14.5167	109.888
14.5333	109.642
14.55	109.396
14.5667	109.519
14.5833	109.519
14.6	109.642
14.6167	109.642
14.6333	109.396
14.65
14.6667
14.6833
14.7
14.7167
14.7333
14.75
14.7667
14.7833
14.8
14.8167
14.8333
14.85
14.8667
14.8833
14.9
14.9167
14.9333
14.95
14.9667
14.9833
15
15.0167
15.0333
15.05
15.0667
15.0833
15.1
15.1167
15.1333
15.15
15.1667
15.1833
15.2
15.2167
15.2333
15.25
15.2667
15.2833
15.3
15.3167
15.3333
15.35
15.3667
15.3833
15.4
15.4167
15.4333
15.45
15.4667
15.4833
15.5
15.5167
15.5333
15.55
15.5667
15.5833
15.6
15.6167
15.6333
15.65
15.6667
15.6833
15.7
15.7167
15.7333
15.75
15.7667
15.7833
15.8
15.8167
15.8333
15.85
15.8667
15.8833
15.9
15.9167
15.9333
15.95
15.9667
15.9833
16
16.0167
16.0333
16.05
16.0667
16.0833
16.1
16.1167
16.1333
16.15
16.1667
16.1833
16.2
16.2167
16.2333
16.25
16.2667
16.2833
16.3
16.3167
16.3333
16.35
16.3667
16.3833
16.4
16.4167
16.4333
16.45
16.4667
16.4833
			16.5
			16.5167
			16.5333
			16.55
			16.5667
			16.5833
			16.6
			16.6167
			16.6333
			16.65
			16.6667
			16.6833
			16.7
			16.7167
			16.7333
			16.75
			16.7667
			16.7833
			16.8
			16.8167
			16.8333
			16.85
			16.8667
			16.8833
			16.9
			16.9167
			16.9333
			16.95
			16.9667
			16.9833
			17
			17.0167
			17.0333
			17.05
			17.0667
			17.0833
			17.1
			17.1167
			17.1333
			17.15
			17.1667
			17.1833
			17.2
			17.2167
			17.2333
			17.25
			17.2667
			17.2833
			17.3
			17.3167
			17.3333
			17.35
			17.3667
			17.3833
			17.4
			17.4167
			17.4333
			17.45
			17.4667
			17.4833
			17.5
			17.5167
			17.5333
			17.55
			17.5667
			17.5833
			17.6
			17.6167
			17.6333
			17.65
			17.6667
			17.6833
			17.7
			17.7167
			17.7333
			17.75
			17.7667
			17.7833
			17.8
			17.8167
			17.8333
			17.85
			17.8667
			17.8833
			17.9
			17.9167
			17.9333
			17.95
			17.9667
			17.9833
			18
			18.0167
			18.0333
			18.05
			18.0667
			18.0833
			18.1
			18.1167
			18.1333
			18.15
			18.1667
			18.1833
			18.2
			18.2167
			18.2333
			18.25
			18.2667
			18.2833
			18.3
			18.3167
			18.3333
			18.35
			18.3667
			18.3833
			18.4
			18.4167
			18.4333
			18.45

[truncated: 35 more sheets: Fig 3a mouse, Fig 3a HIO, Fig 3c, Fig 3d, Fig 4a, Fig 4b weight, Fig 4c diarrhea, Fig 4d basal, Fig 4d VIP, Fig 4e, Fig 4e HIO, Fig 4f, Fig 4g, Fig 4g mouse, Fig 4g HIO, Fig S1e TXP, Fig S1e enteroid, Fig S1g TXP, Fig S1g enteroid, Fig S2a …]
